# Supplementary material for: In silico analysis reveals a shared immune signature in CASP8-mutated carcinomas with varying correlations to prognosis
Source: PeerJ. 2019 Feb 11;7:e6402. doi: 10.7717/peerj.6402 (PMC6375258; doi:10.7717/peerj.6402)
Supplement: Table S2 — The table shows results of edgeR analysis performed to investigate differential gene expression using HTSeq files from CASP8-WT and CASP8-MT HNSC & UCEC cases. Differential expression and statistical significance of 60,483 transcripts are shown. Genes passing the cutoffs used (FDR < 0.001, and log2FC > 1.3 or < − 1.3) are also shown in separate sheets. [file peerj-07-6402-s004.xlsx]

## Sheet: HNSC edgeR output
Supplemental Table 2. Results of edgeR analysis. The table shows results of edgeR analysis performed to investigate differential gene expression using HTSeq files from CASP8-WT and CASP8-MT cases. Differential expression and statistical significance of 60,483 transcripts are shown. Genes passing the cutoffs used (FDR<0.001, and log2FC >1.3 or <-1.3) are also shown in separate sheets.
Ensembl ID	logFC	logCPM	PValue	FDR
ENSG00000000003	-0.33755	5.08996	0.00210026	0.0172293
ENSG00000000005	-0.481409	-4.24418	0.280781	0.58401
ENSG00000000419	0.0186478	5.17232	0.803336	1
ENSG00000000457	-0.0257893	3.34223	0.750351	1
ENSG00000000460	-0.0567583	3.13697	0.564429	0.880217
ENSG00000000938	0.261681	3.1358	0.0894376	0.275908
ENSG00000000971	0.461139	6.12923	0.00258194	0.0202205
ENSG00000001036	0.0721968	5.61473	0.386943	0.711113
ENSG00000001084	-0.670046	6.74447	0.000602378	0.00654811
ENSG00000001167	-0.0667286	4.8882	0.380014	0.702758
ENSG00000001460	-0.333664	4.05498	0.000596493	0.00649581
ENSG00000001461	-0.274167	5.27647	0.00296572	0.0225035
ENSG00000001497	0.109651	5.62266	0.142729	0.376904
ENSG00000001561	-0.640363	1.69199	0.00308702	0.0232083
ENSG00000001617	0.28754	6.61965	0.00196644	0.0164052
ENSG00000001626	-2.10503	-0.305725	1.47067e-06	5.38767e-05
ENSG00000001629	-0.298531	5.80628	0.00516901	0.0342616
ENSG00000001630	0.0191592	2.82569	0.882396	1
ENSG00000001631	-0.410535	4.74726	0.000103221	0.00161153
ENSG00000002016	-0.305062	2.35255	0.00488974	0.0328424
ENSG00000002079	0.378214	0.371982	0.0709614	0.235499
ENSG00000002330	-0.0991038	5.27807	0.362419	0.68249
ENSG00000002549	0.89514	7.07082	4.23199e-12	1.6621e-09
ENSG00000002586	-0.0845617	7.61957	0.477088	0.803915
ENSG00000002587	0.612916	3.68894	0.00022685	0.00301154
ENSG00000002726	-0.136648	2.51282	0.587046	0.898443
ENSG00000002745	-1.41246	-0.453557	4.93264e-05	0.000897714
ENSG00000002746	-0.280444	1.38801	0.165948	0.4179
ENSG00000002822	0.224855	5.5038	0.0356954	0.144393
ENSG00000002834	0.0827714	7.96829	0.302803	0.612623
ENSG00000002919	0.0450692	4.83277	0.469731	0.797289
ENSG00000002933	0.441812	4.22924	0.00598138	0.038214
ENSG00000003056	-0.180932	6.23944	0.0889454	0.274993
ENSG00000003096	-0.697998	3.60172	4.33826e-05	0.000812395
ENSG00000003137	-0.111677	5.00299	0.606518	0.914814
ENSG00000003147	-0.888915	1.88227	1.52242e-05	0.000350782
ENSG00000003249	-1.00043	3.51826	5.37181e-06	0.000151258
ENSG00000003393	-0.100232	4.49587	0.232376	0.520027
ENSG00000003400	0.409252	4.29392	0.00107351	0.0102915
ENSG00000003402	0.203846	6.60965	0.014217	0.0729705
ENSG00000003436	-0.359198	3.78611	0.0220687	0.101337
ENSG00000003509	-0.132457	3.11849	0.0516377	0.187838
ENSG00000003756	0.406615	5.42234	6.1161e-11	1.46214e-08
ENSG00000003987	0.222203	-0.294489	0.0352581	0.143113
ENSG00000003989	-1.27405	3.5881	1.52621e-06	5.53293e-05
ENSG00000004059	0.149246	7.25993	0.0692849	0.231599
ENSG00000004139	-1.00968	1.21743	1.07858e-08	1.01134e-06
ENSG00000004142	-0.0501295	6.93023	0.437986	0.766026
ENSG00000004399	-0.20472	6.25658	0.0893335	0.275685
ENSG00000004455	0.214879	6.89046	0.00223296	0.018058
ENSG00000004468	0.625559	4.15306	0.00180915	0.0154182
ENSG00000004478	-0.0458908	7.8322	0.677828	0.966957
ENSG00000004487	0.0365277	6.8766	0.5966	0.906228
ENSG00000004534	0.360601	5.19719	1.08047e-06	4.25181e-05
ENSG00000004660	-0.480373	3.9618	3.7584e-05	0.000725556
ENSG00000004700	-0.215692	4.96032	0.0749625	0.244326
ENSG00000004766	-0.194608	4.32684	0.0383518	0.152114
ENSG00000004776	-1.85855	3.96353	1.87491e-06	6.5398e-05
ENSG00000004777	-0.391971	2.27524	0.00571694	0.0369697
ENSG00000004779	0.0626965	5.58346	0.48015	0.806557
ENSG00000004799	-1.47541	3.70821	1.18232e-05	0.000287191
ENSG00000004809	-0.918482	-2.30871	0.00107992	0.0103464
ENSG00000004838	-0.94238	-0.811741	0.00018706	0.00257779
ENSG00000004846	0.156666	-2.05401	0.595255	0.905184
ENSG00000004848	-1.23083	-2.06976	0.000137799	0.00202693
ENSG00000004864	-0.10263	5.04323	0.269302	0.568896
ENSG00000004866	-0.0200391	4.37392	0.750029	1
ENSG00000004897	0.0219248	6.08848	0.740775	1
ENSG00000004939	-1.44227	-2.36178	0.000310877	0.00387686
ENSG00000004948	0.20194	-2.56141	0.325457	0.640036
ENSG00000004961	0.20645	4.82014	0.00543133	0.0355561
ENSG00000004975	-0.273413	5.26695	0.00164704	0.0143769
ENSG00000005001	0.118281	5.63377	0.539833	0.859911
ENSG00000005007	-0.142873	7.13432	0.0389373	0.15372
ENSG00000005020	0.0795368	4.91958	0.412803	0.738707
ENSG00000005022	-0.032104	8.68221	0.715419	0.992176
ENSG00000005059	0.559153	4.8587	7.48247e-08	4.96775e-06
ENSG00000005073	0.0252515	0.384759	0.886857	1
ENSG00000005075	-0.162807	5.06997	0.117341	0.331022
ENSG00000005100	-0.103976	4.94179	0.232444	0.520103
ENSG00000005102	0.64763	2.33428	0.000843657	0.00851441
ENSG00000005108	-0.33613	0.850176	0.102653	0.302985
ENSG00000005156	-0.261735	4.81466	0.00189044	0.015907
ENSG00000005175	0.0620441	4.76577	0.289643	0.595203
ENSG00000005187	-0.506942	0.0916909	0.00521239	0.0344774
ENSG00000005189	0.221055	1.75642	0.030218	0.127792
ENSG00000005194	0.18691	5.8206	0.00988216	0.0555684
ENSG00000005206	-0.0441049	4.81145	0.62766	0.931373
ENSG00000005238	0.449099	5.55105	0.000800378	0.00818001
ENSG00000005243	-0.512662	4.90975	0.000109306	0.00168825
ENSG00000005249	-0.301043	2.05693	0.11713	0.330566
ENSG00000005302	0.263363	4.61148	2.19741e-05	0.000472302
ENSG00000005339	-0.260126	6.7007	0.00884911	0.0512882
ENSG00000005379	-0.58825	1.93906	0.00547315	0.035768
ENSG00000005381	-0.0619842	-1.73451	0.810646	1
ENSG00000005421	-0.338309	-3.71524	0.445921	0.774551
ENSG00000005436	-0.00656968	3.85189	0.937275	1
ENSG00000005448	0.163282	4.42128	0.187432	0.451593
ENSG00000005469	-0.0776807	4.52575	0.497483	0.820071
ENSG00000005471	-0.51217	-0.185165	0.00355054	0.0257986
ENSG00000005483	-0.319928	5.90091	0.00307024	0.0231139
ENSG00000005486	-0.19325	6.51569	0.0404009	0.15795
ENSG00000005513	-1.2183	0.00622504	1.57477e-05	0.000359673
ENSG00000005700	0.158582	5.42287	0.0242178	0.108556
ENSG00000005801	0.247022	3.43034	0.00167716	0.0145642
ENSG00000005810	-0.0671775	6.66988	0.607223	0.915324
ENSG00000005812	-0.113112	5.45517	0.215092	0.494966
ENSG00000005844	0.715297	3.98997	0.000110544	0.00170315
ENSG00000005882	-0.372821	4.27908	0.000419872	0.00491392
ENSG00000005884	0.225581	9.2552	0.144438	0.37996
ENSG00000005889	-0.00537956	4.69588	0.969472	1
ENSG00000005893	-0.14742	7.9389	0.0843094	0.265049
ENSG00000005961	-0.468167	-0.0998007	0.00473954	0.0320937
ENSG00000005981	-1.08192	-2.20036	0.00371782	0.0267442
ENSG00000006007	-0.123472	6.06247	0.0510706	0.186392
ENSG00000006015	0.162734	4.43383	0.193811	0.46137
ENSG00000006016	-0.828206	3.39533	0.00066486	0.00707473
ENSG00000006025	-0.224834	2.40871	0.0758117	0.246297
ENSG00000006042	-0.439977	4.44131	0.00463253	0.0315265
ENSG00000006047	-1.78182	0.740993	7.09486e-07	3.00503e-05
ENSG00000006059	-0.343533	-1.95773	0.312896	0.625286
ENSG00000006062	0.0587081	4.05241	0.566003	0.8814
ENSG00000006071	-1.80033	-2.87646	0.00010685	0.00165751
ENSG00000006116	-0.165782	-4.52043	0.746071	1
ENSG00000006118	-0.205098	7.09267	0.0913156	0.279846
ENSG00000006125	0.0117159	7.50887	0.892126	1
ENSG00000006128	-0.451866	-3.99999	0.286656	0.59141
ENSG00000006194	-0.136303	4.7363	0.020859	0.0971447
ENSG00000006210	-0.22217	5.72269	0.333356	0.649269
ENSG00000006282	-0.0635957	5.24412	0.563046	0.879285
ENSG00000006283	-0.522577	0.308644	0.0104927	0.0581003
ENSG00000006327	0.217473	6.79114	0.105109	0.307979
ENSG00000006377	-1.56811	1.37896	2.83091e-08	2.27992e-06
ENSG00000006432	0.0486665	4.94067	0.714709	0.991628
ENSG00000006451	0.193419	6.60852	0.00571602	0.0369677
ENSG00000006453	-0.137255	6.20803	0.15708	0.402251
ENSG00000006459	0.0415348	5.57198	0.724486	0.999045
ENSG00000006468	-0.731647	2.70064	0.000605401	0.00657548
ENSG00000006530	-0.0861992	4.54387	0.278876	0.581355
ENSG00000006534	-0.0968262	3.44431	0.56205	0.878672
ENSG00000006555	0.218167	5.63349	0.115669	0.327898
ENSG00000006576	-0.385282	4.81064	1.44163e-05	0.000336917
ENSG00000006606	-0.306123	1.71432	0.351397	0.67067
ENSG00000006607	0.0388772	5.32119	0.678275	0.967276
ENSG00000006611	-2.98321	-0.982945	4.73356e-08	3.42464e-06
ENSG00000006625	0.172738	5.589	0.0573444	0.202531
ENSG00000006634	-0.132649	4.00202	0.206672	0.481896
ENSG00000006638	-0.0132329	0.750484	0.937348	1
ENSG00000006652	-0.273429	4.87012	0.00845179	0.0496108
ENSG00000006659	-3.13256	-3.65337	0.000869455	0.00872094
ENSG00000006695	0.0193543	4.17973	0.78229	1
ENSG00000006704	-0.147845	5.527	0.0921889	0.281644
ENSG00000006712	0.303876	6.19918	0.000175243	0.00245131
ENSG00000006715	-0.185821	5.56103	0.0096944	0.0548141
ENSG00000006740	-0.37943	1.57337	0.0329255	0.136241
ENSG00000006744	0.192787	6.36145	0.00706035	0.0434361
ENSG00000006747	-0.690009	2.15812	0.00405298	0.0285223
ENSG00000006756	-0.0982388	4.87712	0.429473	0.75674
ENSG00000006757	0.366541	4.02891	0.000198197	0.0027005
ENSG00000006788	-0.366643	-2.37233	0.182432	0.443647
ENSG00000006831	-0.128916	6.8077	0.143132	0.377591
ENSG00000006837	-0.148127	-1.10434	0.154642	0.398212
ENSG00000007001	-0.947554	-3.8904	0.000484982	0.00550548
ENSG00000007038	-0.372843	2.95737	0.361965	0.682131
ENSG00000007047	0.203274	5.74861	0.00862062	0.0503428
ENSG00000007062	-1.91952	2.15069	6.93552e-05	0.00117206
ENSG00000007080	0.239767	6.12481	0.00952143	0.0540686
ENSG00000007129	1.09987	0.161249	3.7655e-11	9.56928e-09
ENSG00000007168	0.0251526	7.28651	0.706502	0.985985
ENSG00000007171	-0.23957	1.45839	0.479241	0.805926
ENSG00000007174	-0.735536	0.0905116	0.00178438	0.015263
ENSG00000007202	-0.102352	7.35004	0.222499	0.505765
ENSG00000007216	-0.698547	-1.27066	0.0808833	0.257355
ENSG00000007237	-0.294181	4.76962	0.105457	0.30873
ENSG00000007255	-0.0686934	3.50693	0.656821	0.953911
ENSG00000007264	-0.16705	2.05864	0.424367	0.751263
ENSG00000007306	0.410303	2.77239	0.273103	0.573747
ENSG00000007312	-0.045069	1.72194	0.86532	1
ENSG00000007314	-2.16816	1.66951	5.76156e-06	0.000160662
ENSG00000007341	0.183258	2.88256	0.0117717	0.0632763
ENSG00000007350	-7.05356	3.39523	1.78787e-12	7.92938e-10
ENSG00000007372	-0.731105	1.8025	0.000207387	0.00279487
ENSG00000007376	0.0673036	5.07302	0.432433	0.759719
ENSG00000007384	0.162249	5.07232	0.0397007	0.155964
ENSG00000007392	0.193613	4.55229	0.0374931	0.149633
ENSG00000007402	-1.07254	0.0121362	2.67722e-09	3.23365e-07
ENSG00000007516	-0.883809	2.07888	5.07584e-06	0.000144949
ENSG00000007520	0.193168	5.75157	0.0420939	0.162702
ENSG00000007541	0.0719127	5.23816	0.414751	0.740746
ENSG00000007545	-0.174221	4.03451	0.0111315	0.0607753
ENSG00000007866	-0.00739734	5.73919	0.932946	1
ENSG00000007908	-0.209944	3.6104	0.456776	0.785969
ENSG00000007923	0.0676622	5.09812	0.412382	0.738196
ENSG00000007933	0.123853	2.23747	0.617928	0.924003
ENSG00000007944	-0.280476	4.28875	0.0918092	0.280917
ENSG00000007952	0.000752633	-0.493419	0.981943	1
ENSG00000007968	0.0613992	3.7313	0.601927	0.91059
ENSG00000008018	0.0619171	7.53782	0.503597	0.825896
ENSG00000008056	-0.645256	0.635133	0.0020584	0.0169847
ENSG00000008083	0.0878687	6.08894	0.364932	0.685684
ENSG00000008086	-0.118157	3.73261	0.35561	0.675811
ENSG00000008118	-0.453116	-0.806331	0.0119562	0.0640859
ENSG00000008128	0.0401935	2.11292	0.689554	0.973809
ENSG00000008130	0.11821	5.75461	0.0682651	0.229229
ENSG00000008196	-1.63816	-2.00093	0.00333095	0.0246237
ENSG00000008197	-2.22588	-4.12369	0.00231583	0.0185644
ENSG00000008226	-1.49952	0.375171	5.75643e-05	0.00101734
ENSG00000008256	-0.205869	5.20764	0.0407954	0.159025
ENSG00000008277	-1.04947	0.795052	7.22895e-06	0.00019202
ENSG00000008282	0.106537	7.49624	0.221756	0.504712
ENSG00000008283	-0.0702617	6.39687	0.326122	0.640688
ENSG00000008294	-0.123387	6.8269	0.15339	0.395933
ENSG00000008300	0.434651	3.45676	0.022871	0.104086
ENSG00000008311	0.0763633	2.45484	0.620382	0.925547
ENSG00000008323	-1.13393	4.32936	5.49985e-07	2.44594e-05
ENSG00000008324	0.493191	3.49381	5.37805e-08	3.81337e-06
ENSG00000008382	0.115516	3.85931	0.205903	0.48087
ENSG00000008394	-1.28356	5.3779	0.000786021	0.00806051
ENSG00000008405	-0.27053	4.01259	0.00508249	0.0338344
ENSG00000008438	-0.8373	-2.98433	0.00581625	0.0374597
ENSG00000008441	-0.332122	6.08125	0.00777215	0.0466352
ENSG00000008513	-0.629074	5.61739	0.000106905	0.00165755
ENSG00000008516	0.715989	2.26055	4.04489e-06	0.00012051
ENSG00000008517	0.79362	6.47799	1.75259e-06	6.18361e-05
ENSG00000008710	-0.368816	5.8886	3.49437e-05	0.000686425
ENSG00000008735	-0.923029	3.15416	3.67001e-05	0.000712136
ENSG00000008838	0.0550872	6.25714	0.406613	0.732179
ENSG00000008853	-0.0327526	3.96721	0.798501	1
ENSG00000008869	-0.157909	4.74957	0.097539	0.293068
ENSG00000008952	-0.309984	6.84588	0.000117309	0.00178003
ENSG00000008988	0.234619	9.61599	0.0234199	0.105978
ENSG00000009307	0.0546266	8.92573	0.476761	0.803677
ENSG00000009335	0.0104471	6.92827	0.892509	1
ENSG00000009413	-0.0232738	4.53466	0.843655	1
ENSG00000009694	0.635094	1.30282	0.0474534	0.177299
ENSG00000009709	-3.11054	0.211518	4.63478e-08	3.3649e-06
ENSG00000009724	0.0657785	-1.33396	0.646619	0.947855
ENSG00000009765	-0.649942	-1.64738	0.0839193	0.264172
ENSG00000009780	-0.0831397	3.46591	0.191996	0.458665
ENSG00000009790	0.644343	2.44559	3.5209e-06	0.000107716
ENSG00000009830	-0.137298	4.46627	0.0869228	0.270809
ENSG00000009844	0.0674822	5.86222	0.328674	0.643527
ENSG00000009950	-0.894436	0.650941	0.0084645	0.049663
ENSG00000009954	-0.142586	6.7557	0.0958709	0.289332
ENSG00000010017	0.132412	5.71136	0.133433	0.360366
ENSG00000010030	1.0997	3.91703	1.06181e-10	2.27735e-08
ENSG00000010072	-0.131934	3.87786	0.0836764	0.263649
ENSG00000010165	0.0292789	5.26278	0.632657	0.935335
ENSG00000010219	0.472027	3.56549	1.09015e-05	0.000268973
ENSG00000010244	0.0913325	7.17204	0.0746009	0.243367
ENSG00000010256	0.438315	7.62663	3.31148e-09	3.83694e-07
ENSG00000010270	0.0544871	4.34381	0.614761	0.921433
ENSG00000010278	-0.555533	9.3145	1.91973e-05	0.000423608
ENSG00000010282	-1.47781	1.11128	0.00823377	0.0486791
ENSG00000010292	-0.182331	7.14556	0.102572	0.302835
ENSG00000010295	0.0122952	2.77396	0.907857	1
ENSG00000010310	-0.130345	0.776016	0.530684	0.851095
ENSG00000010318	0.511143	1.56141	4.34408e-10	7.52846e-08
ENSG00000010319	-0.426458	2.24066	0.0132852	0.0693654
ENSG00000010322	0.313566	5.58788	1.1678e-06	4.50747e-05
ENSG00000010327	0.353298	5.58995	0.0128156	0.06749
ENSG00000010361	-0.619466	2.67427	7.43367e-05	0.00123962
ENSG00000010379	-0.3536	-1.96434	0.267641	0.566476
ENSG00000010404	-0.229167	6.53709	0.0224961	0.102805
ENSG00000010438	0.057983	4.17995	0.815689	1
ENSG00000010539	0.187164	3.52444	0.00869455	0.0506279
ENSG00000010610	0.430184	5.38332	0.0100595	0.0563358
ENSG00000010626	-0.275932	2.5722	0.0254849	0.112593
ENSG00000010671	0.35215	2.17774	0.0229827	0.104496
ENSG00000010704	-0.0522551	3.4193	0.633389	0.936108
ENSG00000010803	-0.296652	4.39101	0.00180031	0.0153748
ENSG00000010810	0.0656417	4.7088	0.587681	0.89893
ENSG00000010818	-0.0727927	5.87382	0.520195	0.840922
ENSG00000010932	0.0964832	2.3509	0.645595	0.94702
ENSG00000011007	0.169427	6.08095	0.00840905	0.0494319
ENSG00000011009	0.329232	6.46634	0.000108677	0.00168024
ENSG00000011021	-0.198936	3.53455	0.00819712	0.0485353
ENSG00000011028	-0.213775	7.21469	0.192441	0.459246
ENSG00000011052	0.074065	0.732438	0.557614	0.875573
ENSG00000011083	-0.272536	-2.35519	0.176988	0.435526
ENSG00000011105	-0.333623	6.495	0.000919364	0.00912769
ENSG00000011114	-0.120307	5.46936	0.194778	0.462788
ENSG00000011132	0.0252832	3.87603	0.719917	0.995536
ENSG00000011143	-0.162315	3.54303	0.0162972	0.0809948
ENSG00000011198	0.31276	4.14266	0.0022965	0.0184477
ENSG00000011201	-0.515971	3.55643	0.0161755	0.0805222
ENSG00000011243	0.0780291	5.14434	0.227537	0.512805
ENSG00000011258	-0.279164	3.72413	0.00199313	0.0165659
ENSG00000011260	0.0886187	5.31869	0.164477	0.415349
ENSG00000011275	-0.134355	5.73167	0.0603151	0.209923
ENSG00000011295	-0.0674469	4.78335	0.408658	0.734076
ENSG00000011304	0.179836	8.34359	0.000631746	0.00679891
ENSG00000011332	-0.370877	2.25164	0.0435237	0.16679
ENSG00000011347	-1.19785	4.87532	5.63186e-08	3.96084e-06
ENSG00000011376	0.526291	4.38608	8.6392e-12	2.83981e-09
ENSG00000011405	0.0599714	5.33224	0.531341	0.851764
ENSG00000011422	0.540793	6.20198	3.11636e-05	0.000628708
ENSG00000011426	-0.0939625	6.54451	0.500872	0.823272
ENSG00000011451	-0.0604244	6.05655	0.408505	0.73397
ENSG00000011454	-0.131323	6.07777	0.114929	0.326452
ENSG00000011465	-0.645414	8.20766	0.00142346	0.012834
ENSG00000011478	0.00745136	3.36595	0.928631	1
ENSG00000011485	0.059729	5.8069	0.320827	0.634567
ENSG00000011523	-0.589733	4.56155	1.34217e-09	1.84496e-07
ENSG00000011566	-0.258024	4.57007	0.00295079	0.0224325
ENSG00000011590	0.619189	0.6875	0.00135744	0.0123462
ENSG00000011600	0.721673	5.08225	3.5892e-06	0.000109363
ENSG00000011638	-0.216123	5.90503	0.0367595	0.147543
ENSG00000011677	-0.65211	2.31013	0.00577131	0.0372457
ENSG00000012048	-0.00116684	4.45882	0.994929	1
ENSG00000012061	0.563111	5.75211	6.41989e-11	1.51677e-08
ENSG00000012124	-0.800757	1.21173	0.00185027	0.0156496
ENSG00000012171	-0.421596	3.66907	0.0665797	0.225182
ENSG00000012174	-0.0989759	4.18768	0.284911	0.588815
ENSG00000012211	0.081642	4.40628	0.31006	0.621713
ENSG00000012223	-1.97139	6.95113	0.000446017	0.00515457
ENSG00000012232	0.272539	6.59416	0.00295021	0.022431
ENSG00000012504	-0.16753	-4.21935	0.738673	1
ENSG00000012660	-0.296728	6.18638	0.00799112	0.0476231
ENSG00000012779	-0.00638559	3.49357	0.993488	1
ENSG00000012817	-0.0425121	3.66942	0.964025	1
ENSG00000012822	0.0620235	5.57568	0.485514	0.810996
ENSG00000012963	-0.0400463	5.28641	0.563023	0.879285
ENSG00000012983	-0.281033	5.67642	0.00101482	0.00983484
ENSG00000013016	-0.573208	4.64776	5.36324e-05	0.000960003
ENSG00000013275	0.0168162	6.77336	0.791238	1
ENSG00000013288	-0.128843	5.69738	0.204028	0.477691
ENSG00000013293	-1.07818	-3.88561	0.0084837	0.0497434
ENSG00000013297	-1.15763	0.793125	9.45692e-07	3.81831e-05
ENSG00000013306	0.263523	7.66452	0.00128299	0.0118058
ENSG00000013364	0.313896	8.12916	0.00100445	0.00975937
ENSG00000013374	0.466403	6.0802	2.9174e-08	2.32175e-06
ENSG00000013375	-0.0302772	5.18983	0.719319	0.995005
ENSG00000013392	-0.190734	1.90489	0.0304272	0.128479
ENSG00000013441	0.00104056	5.41968	0.977688	1
ENSG00000013503	0.121136	3.99716	0.130805	0.355382
ENSG00000013523	-0.222154	4.55477	0.0106136	0.0586518
ENSG00000013561	0.0734667	4.92396	0.313303	0.625797
ENSG00000013563	-0.118745	4.70289	0.272892	0.573539
ENSG00000013573	-0.156473	4.56958	0.17268	0.428058
ENSG00000013583	0.0124479	4.90675	0.862004	1
ENSG00000013588	-0.016219	6.89161	0.963797	1
ENSG00000013619	-0.37399	2.43517	0.00345195	0.0252738
ENSG00000013725	0.621201	3.03111	0.000154032	0.00221291
ENSG00000013810	0.364605	6.06252	0.000119159	0.00180268
ENSG00000014123	0.0970572	4.87575	0.228212	0.513637
ENSG00000014138	0.0928784	4.81167	0.314665	0.627307
ENSG00000014164	-0.0035506	5.35494	0.974924	1
ENSG00000014216	0.0111994	9.03142	0.893826	1
ENSG00000014257	-0.675775	3.3618	0.00135959	0.0123601
ENSG00000014641	0.0568524	6.84666	0.379466	0.702114
ENSG00000014824	0.185723	5.53375	0.00516074	0.0342181
ENSG00000014914	0.599916	3.60178	4.26601e-07	1.98478e-05
ENSG00000014919	0.0462109	5.03605	0.465269	0.793416
ENSG00000015133	-0.059735	5.72247	0.631466	0.934705
ENSG00000015153	-0.0521009	3.44941	0.458374	0.787028
ENSG00000015171	-0.184338	5.59211	0.0223665	0.102368
ENSG00000015285	0.653489	3.15509	1.10811e-05	0.000272004
ENSG00000015413	-1.31293	-0.32766	2.49149e-05	0.000523421
ENSG00000015475	-0.376668	5.25686	0.000784926	0.00805612
ENSG00000015479	-0.172394	1.30737	0.139817	0.371995
ENSG00000015520	-1.16578	-1.28475	0.000169173	0.00238011
ENSG00000015532	-0.139023	5.51762	0.118312	0.332853
ENSG00000015568	-0.227013	-4.48896	0.421453	0.74812
ENSG00000015592	-0.635338	-3.32756	0.0980663	0.294009
ENSG00000015676	0.0819127	6.70462	0.249032	0.54335
ENSG00000016082	-1.80095	-0.806776	9.76723e-06	0.000245349
ENSG00000016391	-1.8923	1.12588	2.62513e-11	7.0567e-09
ENSG00000016402	-0.0981772	3.50526	0.626019	0.93002
ENSG00000016490	-0.641023	-4.34812	0.195973	0.464404
ENSG00000016602	0.215554	4.65706	0.471421	0.798991
ENSG00000016864	0.155143	4.77256	0.0287375	0.123123
ENSG00000017260	-0.368899	7.19069	5.7576e-05	0.00101734
ENSG00000017427	-0.784229	0.00465141	0.00411034	0.0288138
ENSG00000017483	0.192539	6.58725	0.341353	0.658713
ENSG00000017797	0.136176	6.97116	0.168218	0.421817
ENSG00000018189	0.0255084	4.19634	0.746387	1
ENSG00000018236	-0.109225	5.15211	0.703346	0.983932
ENSG00000018280	0.244113	3.39317	0.102288	0.302256
ENSG00000018408	-0.196433	6.23353	0.0597343	0.208477
ENSG00000018510	0.0705633	6.01531	0.457851	0.786689
ENSG00000018607	-0.721334	-4.67805	0.130975	0.355683
ENSG00000018610	-0.213342	4.54018	0.00285042	0.0218479
ENSG00000018625	-2.21051	3.52827	3.30639e-06	0.000102607
ENSG00000018699	0.0462905	4.40955	0.507476	0.829667
ENSG00000018869	-0.221212	-0.77856	0.231269	0.518398
ENSG00000019102	-1.40826	1.03017	4.32184e-05	0.000810537
ENSG00000019144	-0.230047	5.46976	0.113473	0.323826
ENSG00000019169	-0.145933	2.81275	0.626566	0.930411
ENSG00000019186	-0.583983	4.5777	0.0251156	0.111344
ENSG00000019485	-0.57647	4.22587	7.13752e-06	0.000189894
ENSG00000019505	-3.43353	0.609779	2.78276e-13	1.55842e-10
ENSG00000019549	-0.0156752	6.42764	0.908741	1
ENSG00000019582	0.953156	10.6223	3.72488e-08	2.81615e-06
ENSG00000019991	0.265097	1.0893	0.20262	0.475666
ENSG00000019995	-0.0580872	4.22663	0.558803	0.87653
ENSG00000020129	0.11841	5.35695	0.165352	0.41699
ENSG00000020181	-0.327659	4.61807	0.079011	0.253102
ENSG00000020219	-1.12999	-4.56041	0.0119717	0.0641578
ENSG00000020256	-0.403	4.88271	2.55489e-06	8.32134e-05
ENSG00000020426	-0.0108652	4.28451	0.913113	1
ENSG00000020577	-0.350059	4.33504	0.0235614	0.106499
ENSG00000020633	0.227175	5.16019	0.0924357	0.282206
ENSG00000020922	-0.101851	4.33218	0.238595	0.528587
ENSG00000021300	-0.739255	1.07519	0.00112271	0.0106754
ENSG00000021355	0.525024	8.31029	0.00104378	0.0100639
ENSG00000021461	-0.974552	-4.13978	0.00358908	0.0260255
ENSG00000021488	-0.396822	-2.32444	0.17151	0.426242
ENSG00000021574	-0.515292	4.80135	1.61815e-06	5.80834e-05
ENSG00000021645	-2.34071	0.909539	4.48919e-11	1.11736e-08
ENSG00000021762	0.14411	4.67955	0.0968054	0.291384
ENSG00000021776	0.0247945	5.6935	0.768078	1
ENSG00000021826	0.667895	2.42302	0.00408467	0.0286704
ENSG00000021852	0.223766	-3.71721	0.568354	0.883807
ENSG00000022267	-1.30243	6.59031	1.9902e-05	0.000435346
ENSG00000022277	-0.0972639	6.49949	0.115496	0.327482
ENSG00000022355	-1.6823	-4.02169	0.00988374	0.0555684
ENSG00000022556	0.560753	4.59109	0.0809079	0.257366
ENSG00000022567	-0.845345	4.41286	1.83684e-10	3.65453e-08
ENSG00000022840	0.0387795	7.27348	0.497732	0.820314
ENSG00000022976	0.171296	2.36392	0.0549199	0.196482
ENSG00000023041	0.118518	4.78908	0.0642142	0.219527
ENSG00000023171	0.0440451	2.10277	0.775894	1
ENSG00000023191	0.347219	7.96523	3.49092e-05	0.000685969
ENSG00000023228	-0.0873158	6.25623	0.273911	0.574784
ENSG00000023287	-0.325751	6.22736	0.000425427	0.00496452
ENSG00000023318	0.0914633	6.58906	0.214404	0.494011
ENSG00000023330	0.366732	5.64998	1.24285e-06	4.73371e-05
ENSG00000023445	-0.587311	5.26747	0.00540149	0.0354106
ENSG00000023516	-0.041553	5.40591	0.692075	0.976089
ENSG00000023572	0.102467	2.83984	0.193799	0.461369
ENSG00000023608	-0.503985	4.27201	3.3946e-05	0.000672348
ENSG00000023697	-0.316118	5.55561	0.000473904	0.00541018
ENSG00000023734	0.00235199	7.13096	0.96458	1
ENSG00000023839	-0.193136	1.25568	0.459647	0.788035
ENSG00000023892	0.316867	5.19808	7.13931e-05	0.0012008
ENSG00000023902	0.257466	5.16089	0.0333114	0.137499
ENSG00000023909	-0.26449	5.75192	0.208213	0.484172
ENSG00000024048	0.0369947	5.81987	0.659122	0.955828
ENSG00000024422	-0.0693185	7.96517	0.5652	0.880841
ENSG00000024526	-0.00748105	4.08118	0.963006	1
ENSG00000024862	-0.0808845	3.64768	0.278509	0.580905
ENSG00000025039	-0.720456	3.71221	5.20212e-05	0.000935593
ENSG00000025156	-0.198061	3.53472	0.00835815	0.0491996
ENSG00000025293	-0.285722	5.46055	0.000114957	0.00175403
ENSG00000025423	-0.184163	1.41504	0.131822	0.357309
ENSG00000025434	0.413666	3.57112	0.00180314	0.0153877
ENSG00000025708	0.661607	8.91194	7.76626e-06	0.000203678
ENSG00000025770	-0.0112046	5.7868	0.915247	1
ENSG00000025772	0.0845019	5.44807	0.299031	0.607347
ENSG00000025796	-0.0322439	6.43195	0.629082	0.932663
ENSG00000025800	0.00268938	6.61112	0.960077	1
ENSG00000026025	0.299773	9.14606	0.0414974	0.161142
ENSG00000026036	0.508885	0.80587	2.14316e-05	0.000461792
ENSG00000026103	0.506328	4.16233	3.44034e-05	0.000678514
ENSG00000026297	0.242574	4.70467	0.037591	0.149945
ENSG00000026508	0.0475097	10.1418	0.638262	0.940789
ENSG00000026559	-1.34074	2.133	2.3439e-06	7.75951e-05
ENSG00000026652	0.266006	4.28553	0.0488895	0.180712
ENSG00000026751	0.881424	4.50294	3.00893e-07	1.49539e-05
ENSG00000026950	0.393199	5.00679	0.00196108	0.016374
ENSG00000027001	0.22088	3.94504	0.0055942	0.036344
ENSG00000027075	-0.069405	5.33572	0.456955	0.78612
ENSG00000027644	-0.270716	-2.03368	0.235915	0.525016
ENSG00000027697	0.010604	7.16917	0.902869	1
ENSG00000027847	-0.00336596	4.66442	0.980671	1
ENSG00000027869	0.299884	3.57391	0.0269651	0.117325
ENSG00000028116	-0.00389213	4.36554	0.977538	1
ENSG00000028137	0.477056	5.42047	0.000835939	0.00845848
ENSG00000028203	-0.0440707	5.93976	0.572769	0.886368
ENSG00000028277	0.169004	3.06521	0.27078	0.570767
ENSG00000028310	-0.0656908	5.2922	0.432771	0.760092
ENSG00000028528	0.107551	6.35588	0.0540597	0.194161
ENSG00000028839	-0.0370192	3.99959	0.63234	0.935123
ENSG00000029153	0.0312885	6.88211	0.784192	1
ENSG00000029363	0.0853163	6.41909	0.124662	0.344243
ENSG00000029364	-0.0922365	6.50184	0.233732	0.521898
ENSG00000029534	-0.439924	3.42228	0.0863504	0.269616
ENSG00000029559	0.614002	0.843549	0.0145411	0.0741921
ENSG00000029639	0.11272	3.09192	0.228072	0.513532
ENSG00000029725	-0.0570562	5.63456	0.44458	0.773021
ENSG00000029993	-0.0988065	6.22579	0.388782	0.713324
ENSG00000030066	-0.0612504	5.86147	0.539287	0.859515
ENSG00000030110	0.442822	6.15435	7.9813e-05	0.00130904
ENSG00000030304	-1.51598	-0.979706	1.3493e-05	0.000319787
ENSG00000030419	0.033248	3.75588	0.822874	1
ENSG00000030582	0.287256	9.59925	0.00238374	0.019008
ENSG00000031003	0.127782	3.7859	0.190808	0.456984
ENSG00000031081	-0.196452	4.28521	0.224357	0.508089
ENSG00000031691	-0.0707391	2.92018	0.518089	0.83942
ENSG00000031698	0.272357	7.2464	0.000510729	0.00574171
ENSG00000031823	0.103548	5.80998	0.0700127	0.233297
ENSG00000032219	-0.0488672	3.82784	0.583134	0.895328
ENSG00000032389	-0.0187559	4.92765	0.796241	1
ENSG00000032444	0.203675	5.89616	0.0114295	0.0619158
ENSG00000032742	0.119327	2.58447	0.140483	0.373174
ENSG00000033011	0.106919	4.30335	0.140957	0.373975
ENSG00000033030	0.0954839	4.46332	0.154799	0.398504
ENSG00000033050	0.114479	6.35495	0.10521	0.308142
ENSG00000033100	-0.0651088	6.436	0.448583	0.777946
ENSG00000033122	0.254315	-1.08985	0.135206	0.363833
ENSG00000033170	-0.111741	4.27475	0.399862	0.72514
ENSG00000033178	0.209049	6.65388	0.0447336	0.169994
ENSG00000033327	-0.102576	3.96497	0.435252	0.76286
ENSG00000033627	0.057461	5.96037	0.491852	0.815729
ENSG00000033800	0.0818781	4.93552	0.232922	0.520749
ENSG00000033867	0.464781	4.49871	0.000336554	0.00413231
ENSG00000034053	-0.69619	3.1485	0.00014281	0.00208637
ENSG00000034152	0.0396977	6.3288	0.63308	0.935811
ENSG00000034239	-0.470343	0.84153	0.0671321	0.226443
ENSG00000034510	0.533614	10.5158	0.000106928	0.00165755
ENSG00000034533	-0.484801	2.94427	3.21342e-08	2.51758e-06
ENSG00000034677	-0.00483242	5.77043	0.976263	1
ENSG00000034693	0.274941	3.8788	0.00176075	0.0151079
ENSG00000034713	-0.0608643	5.79709	0.39203	0.717332
ENSG00000034971	-2.14104	-2.26262	0.000191365	0.00262635
ENSG00000035115	0.0502776	4.93578	0.686685	0.971435
ENSG00000035141	0.15147	5.33714	0.0384602	0.152387
ENSG00000035403	0.131761	7.79714	0.182713	0.443905
ENSG00000035499	0.176849	3.4774	0.122592	0.34053
ENSG00000035664	-0.426494	3.10737	0.00409828	0.0287426
ENSG00000035681	-0.20005	5.37233	0.00727672	0.0444115
ENSG00000035687	-0.113899	6.05419	0.137667	0.368195
ENSG00000035720	-0.0897773	-0.629335	0.732748	1
ENSG00000035862	-0.571801	7.78085	0.00200874	0.016679
ENSG00000035928	0.221567	5.68289	0.00330761	0.0244984
ENSG00000036054	-0.24416	5.59767	0.00833735	0.0491106
ENSG00000036257	0.0602619	5.8083	0.429762	0.757094
ENSG00000036448	-1.26809	2.70486	5.2279e-05	0.000939391
ENSG00000036473	0.516755	-4.51594	0.179529	0.43965
ENSG00000036530	-0.755297	-1.03574	6.93979e-05	0.00117246
ENSG00000036549	-0.138823	5.02296	0.0521135	0.189081
ENSG00000036565	0.146656	-3.50037	0.605825	0.914023
ENSG00000036672	0.518158	3.61142	0.0112428	0.0611989
ENSG00000036828	2.02958	-3.45739	5.96814e-17	1.38835e-13
ENSG00000037042	-0.233895	3.49245	0.00793828	0.0474063
ENSG00000037241	0.287562	4.14133	0.000412986	0.0048521
ENSG00000037280	0.0278636	3.15327	0.84326	1
ENSG00000037474	0.00845508	6.75306	0.908084	1
ENSG00000037637	-0.0275828	5.0257	0.679648	0.968206
ENSG00000037749	0.0287061	4.16433	0.808266	1
ENSG00000037757	-0.0992121	4.2844	0.307671	0.618729
ENSG00000037897	0.0941014	4.42226	0.270526	0.570439
ENSG00000037965	-0.543213	0.668275	0.0189718	0.0906091
ENSG00000038002	-0.10102	4.4667	0.313839	0.626346
ENSG00000038210	0.380776	4.54038	8.88831e-06	0.00022789
ENSG00000038219	-0.00306988	5.56105	0.992738	1
ENSG00000038274	0.288775	5.89339	0.000196153	0.0026799
ENSG00000038295	-0.536829	3.0302	0.0461842	0.173749
ENSG00000038358	-0.254954	5.23787	0.00481082	0.0324602
ENSG00000038382	-0.29444	6.63193	0.015317	0.0771952
ENSG00000038427	-0.599461	7.31807	0.0132682	0.0692967
ENSG00000038532	0.102248	5.24731	0.190999	0.457168
ENSG00000038945	0.284189	3.89274	0.143043	0.377455
ENSG00000039068	0.102536	8.79745	0.387465	0.711791
ENSG00000039123	0.216652	5.6966	0.00597406	0.0381913
ENSG00000039139	-0.662189	2.44226	0.0104836	0.0580554
ENSG00000039319	0.32716	4.57517	2.97882e-05	0.000605608
ENSG00000039523	-0.288233	5.87616	0.00260623	0.0203818
ENSG00000039537	-1.07512	-2.63789	0.0292297	0.12457
ENSG00000039560	-0.382103	6.31682	0.0112856	0.0613725
ENSG00000039600	-0.628981	-1.16561	0.0156329	0.0784203
ENSG00000039650	0.203104	4.77024	0.0121263	0.0647662
ENSG00000039987	-1.42517	-0.128782	0.000330583	0.00407638
ENSG00000040199	-0.162596	2.81688	0.114982	0.326558
ENSG00000040275	0.114048	3.7606	0.188426	0.453224
ENSG00000040341	-0.338311	4.87001	0.000526032	0.0058777
ENSG00000040487	-0.0279032	4.14822	0.735429	1
ENSG00000040531	-0.00679537	4.18307	0.946299	1
ENSG00000040608	-0.32127	3.36568	0.0246326	0.109837
ENSG00000040633	0.15037	5.53597	0.0303701	0.128265
ENSG00000040731	-1.21873	-3.73835	0.00861242	0.0503144
ENSG00000040933	0.117234	4.6282	0.177568	0.436401
ENSG00000041353	0.43356	5.1629	0.00310402	0.0232986
ENSG00000041357	0.253354	7.18975	0.00291546	0.0222365
ENSG00000041515	-0.0261416	-0.0631378	0.967618	1
ENSG00000041802	-0.415559	5.99306	1.74717e-06	6.17614e-05
ENSG00000041880	0.598781	4.06349	1.94181e-08	1.64953e-06
ENSG00000041982	-0.650505	10.2335	0.00258409	0.0202348
ENSG00000041988	-0.0397401	3.38843	0.676573	0.966353
ENSG00000042062	-0.213228	2.30853	0.237655	0.527374
ENSG00000042088	0.193149	4.28878	0.00391626	0.027834
ENSG00000042286	-0.549536	4.09705	1.90278e-05	0.000420942
ENSG00000042304	-0.142649	-4.62496	0.786629	1
ENSG00000042317	-0.0744867	1.98977	0.48888	0.813159
ENSG00000042429	0.0635511	4.73781	0.482474	0.808873
ENSG00000042445	0.210039	5.82621	0.0116535	0.0628086
ENSG00000042493	0.351913	7.8899	0.000387503	0.0046191
ENSG00000042753	0.449953	6.94125	3.27356e-05	0.000654023
ENSG00000042781	-0.931311	-2.86697	0.000378763	0.004531
ENSG00000042813	-1.17798	-4.58618	0.00820739	0.0485769
ENSG00000042832	-1.11165	0.878521	9.36411e-06	0.000237671
ENSG00000042980	0.125934	2.76021	0.525875	0.846346
ENSG00000043039	-0.0871636	4.99089	0.704934	0.984931
ENSG00000043093	-0.446604	5.59096	1.26507e-05	0.000302671
ENSG00000043143	0.0496884	6.21343	0.746033	1
ENSG00000043355	0.123054	2.77764	0.518835	0.839999
ENSG00000043462	0.562636	4.3619	0.000307666	0.00384633
ENSG00000043514	-0.231565	4.49419	0.0053119	0.0349771
ENSG00000043591	-0.830277	-0.831437	0.000703369	0.00737934
ENSG00000044012	-1.06167	-4.11045	0.0313218	0.131185
ENSG00000044090	-0.126737	5.33381	0.158456	0.404622
ENSG00000044115	0.235365	8.53587	0.00110447	0.0105316
ENSG00000044446	-0.201899	4.33515	0.0165723	0.0820651
ENSG00000044459	0.144662	2.9172	0.243821	0.536092
ENSG00000044524	-0.701916	2.16046	0.00810564	0.0481018
ENSG00000044574	-0.0573533	9.77498	0.476312	0.803279
ENSG00000046604	-0.349672	7.40431	0.0238878	0.107543
ENSG00000046647	0.23571	3.386	0.00376381	0.0269947
ENSG00000046651	0.0753735	4.42648	0.332435	0.648136
ENSG00000046653	0.0382223	3.44171	0.773373	1
ENSG00000046774	-0.228599	1.92778	0.840494	1
ENSG00000046889	-0.320404	1.66002	0.0731622	0.240352
ENSG00000047056	0.0738066	4.28337	0.400361	0.725587
ENSG00000047188	0.506118	4.77901	2.93681e-09	3.47606e-07
ENSG00000047230	-0.0738408	3.57204	0.475605	0.802668
ENSG00000047249	0.223587	5.96881	0.0082669	0.0487954
ENSG00000047315	-0.0965463	6.51122	0.224223	0.508024
ENSG00000047346	0.130159	4.60309	0.222264	0.50542
ENSG00000047365	0.285854	5.52933	0.0266194	0.116179
ENSG00000047410	-0.0212529	6.95282	0.800154	1
ENSG00000047457	-2.09781	4.46378	2.35243e-06	7.77923e-05
ENSG00000047578	-0.196574	4.50696	0.015171	0.0765803
ENSG00000047579	0.0934575	3.69482	0.269675	0.56947
ENSG00000047597	-0.453877	1.72475	0.063682	0.218238
ENSG00000047617	-0.643353	-0.33574	0.000124221	0.0018634
ENSG00000047621	0.252591	4.19019	0.00132526	0.0121008
ENSG00000047634	0.194363	2.70787	0.0779697	0.250811
ENSG00000047644	-0.20252	5.59891	0.0431209	0.165571
ENSG00000047648	-0.380842	0.399018	0.0230644	0.104747
ENSG00000047662	-1.72846	-0.266172	4.67116e-09	5.05413e-07
ENSG00000047849	0.379183	8.54918	6.38201e-05	0.0010966
ENSG00000047932	0.113535	5.53106	0.184613	0.446907
ENSG00000047936	-0.0653995	2.20534	0.904636	1
ENSG00000048028	0.0422694	4.74919	0.634661	0.937323
ENSG00000048052	0.185112	3.47067	0.289562	0.595113
ENSG00000048140	0.188693	5.91924	0.0179011	0.0867695
ENSG00000048162	0.433286	5.02838	7.04394e-06	0.00018818
ENSG00000048342	-0.241942	2.84216	0.0729772	0.239976
ENSG00000048392	-0.020422	4.99538	0.834104	1
ENSG00000048405	0.141204	4.21908	0.0955988	0.288845
ENSG00000048462	0.0977761	0.0988152	0.705596	0.985301
ENSG00000048471	-0.0560262	5.42696	0.640684	0.942741
ENSG00000048540	-2.00248	-0.447539	2.56924e-08	2.0971e-06
ENSG00000048544	0.115461	5.81429	0.166529	0.418994
ENSG00000048545	-0.297256	-1.58091	0.228331	0.513752
ENSG00000048649	-0.240753	5.48631	0.0211607	0.0982546
ENSG00000048707	-0.0478338	6.46913	0.644099	0.945398
ENSG00000048740	-0.017458	4.01792	0.940663	1
ENSG00000048828	-0.0751838	7.81792	0.324776	0.639184
ENSG00000048991	-0.221842	5.18063	0.00389939	0.0277398
ENSG00000049089	-1.02344	3.76561	4.43229e-05	0.000825618
ENSG00000049130	-0.241877	5.23687	0.129019	0.352047
ENSG00000049167	0.00422708	2.57062	0.948972	1
ENSG00000049192	0.0638558	1.36111	0.711133	0.988876
ENSG00000049239	-0.521463	6.43176	9.11328e-07	3.70612e-05
ENSG00000049245	0.180468	6.91095	0.0166039	0.0821474
ENSG00000049246	-0.601546	4.48265	0.00026011	0.00335156
ENSG00000049247	0.333855	-1.78839	0.221855	0.504851
ENSG00000049249	0.439088	2.41081	0.0073943	0.0449658
ENSG00000049283	0.360659	5.38382	0.00857634	0.0501618
ENSG00000049323	-0.114903	7.69832	0.525565	0.846006
ENSG00000049449	0.078474	6.23906	0.400898	0.726125
ENSG00000049540	-1.47033	4.8139	4.70315e-07	2.14526e-05
ENSG00000049541	0.088724	5.23181	0.257925	0.555452
ENSG00000049618	-0.0830157	6.20217	0.335204	0.651377
ENSG00000049656	-0.288158	7.15873	0.00130141	0.0119349
ENSG00000049759	0.0497064	5.56968	0.668458	0.960571
ENSG00000049768	0.291847	3.0231	0.0779279	0.250761
ENSG00000049769	-0.299668	2.00496	0.0362152	0.145882
ENSG00000049860	0.228384	6.37115	0.00243452	0.0193146
ENSG00000049883	0.219372	3.06371	0.00279036	0.0214803
ENSG00000050030	-2.96623	-0.866624	1.51829e-12	6.90458e-10
ENSG00000050130	0.0136094	5.16429	0.850421	1
ENSG00000050165	-0.276522	7.10433	0.0827596	0.261482
ENSG00000050327	0.166627	5.1142	0.118957	0.333983
ENSG00000050344	-0.0174531	4.63463	0.931744	1
ENSG00000050393	-0.0626752	5.13421	0.420178	0.746822
ENSG00000050405	0.278538	8.05271	0.014035	0.0722572
ENSG00000050426	0.224964	4.7394	0.00257898	0.0202042
ENSG00000050438	0.39045	1.41528	0.0713463	0.236464
ENSG00000050555	-0.285064	2.90595	0.174919	0.432017
ENSG00000050628	-0.453741	1.98448	0.0666841	0.225422
ENSG00000050730	0.557908	1.70475	0.0110524	0.0605016
ENSG00000050748	0.0740686	4.91387	0.28821	0.593343
ENSG00000050767	-0.315319	1.7683	0.0851007	0.26694
ENSG00000050820	-0.0044912	6.75943	0.972445	1
ENSG00000051009	0.099615	4.7485	0.0943155	0.286091
ENSG00000051108	-0.201938	6.28018	0.0421083	0.162706
ENSG00000051128	-0.00804786	6.13413	0.964294	1
ENSG00000051180	0.00279566	3.91032	0.964582	1
ENSG00000051341	-0.22006	3.60387	0.0677754	0.228015
ENSG00000051382	-0.204875	5.299	0.0309339	0.130063
ENSG00000051523	0.311013	6.42168	0.00899139	0.0519017
ENSG00000051596	0.0784869	4.18093	0.446826	0.775678
ENSG00000051620	0.306608	6.07814	0.000574926	0.00630179
ENSG00000051825	-0.193739	3.55757	0.0726414	0.239288
ENSG00000052126	-0.0709428	5.16882	0.539478	0.85969
ENSG00000052344	0.0985509	6.74062	0.471727	0.79919
ENSG00000052723	0.0737362	4.96989	0.293509	0.600329
ENSG00000052749	0.204197	6.08948	0.0190454	0.0908813
ENSG00000052795	-0.133757	4.84401	0.31675	0.6297
ENSG00000052802	0.757653	6.51797	1.31048e-09	1.80551e-07
ENSG00000052841	-0.0992534	5.64285	0.193792	0.461369
ENSG00000052850	-1.95958	0.195386	1.03471e-07	6.5326e-06
ENSG00000053108	-2.13213	3.13351	9.56773e-13	4.59274e-10
ENSG00000053254	-0.389815	6.02438	0.000122189	0.00183839
ENSG00000053328	-1.94763	-1.42973	2.91798e-07	1.45979e-05
ENSG00000053371	-0.0105613	5.04758	0.893128	1
ENSG00000053372	0.230006	6.05545	0.00860265	0.0502767
ENSG00000053438	-1.07636	0.27828	2.03067e-06	6.91949e-05
ENSG00000053501	-0.186787	4.10236	0.0678744	0.228259
ENSG00000053524	-0.32553	1.08332	0.0137835	0.0713206
ENSG00000053702	-0.541581	0.408239	3.02764e-05	0.000613059
ENSG00000053747	-0.253834	9.21579	0.250156	0.544995
ENSG00000053770	-0.104257	5.06244	0.178807	0.438539
ENSG00000053900	0.430043	4.37867	4.47762e-08	3.26272e-06
ENSG00000053918	-0.524378	2.68715	0.000632214	0.00680153
ENSG00000054116	0.174524	6.0157	0.020063	0.0943821
ENSG00000054118	0.12805	7.14991	0.0332559	0.137335
ENSG00000054148	0.173515	5.66156	0.171474	0.426205
ENSG00000054179	-0.154196	2.60085	0.449141	0.778579
ENSG00000054219	-0.316792	3.32029	0.0777103	0.25026
ENSG00000054267	-0.158698	5.15917	0.0445925	0.169682
ENSG00000054277	-0.283735	3.26778	0.0595002	0.207845
ENSG00000054282	-0.069362	4.35899	0.399779	0.725054
ENSG00000054356	-1.09434	1.11734	0.000430105	0.00501138
ENSG00000054392	-0.698091	2.77767	2.42794e-06	7.99831e-05
ENSG00000054523	-0.0152026	6.40745	0.890092	1
ENSG00000054598	0.438545	4.16873	0.000630459	0.00678756
ENSG00000054611	-0.129496	5.49358	0.0701496	0.233625
ENSG00000054654	-0.117084	7.46327	0.333697	0.649619
ENSG00000054690	0.311546	2.84311	0.0441572	0.168505
ENSG00000054793	-0.478113	5.97194	0.000956897	0.0094138
ENSG00000054796	-0.565306	-4.78386	0.173681	0.429907
ENSG00000054803	-0.850402	-3.39113	0.0333192	0.137503
ENSG00000054938	-0.279994	1.07434	0.344602	0.662826
ENSG00000054965	-0.283318	5.67888	0.0105813	0.0585157
ENSG00000054967	-0.136698	4.01383	0.25414	0.550604
ENSG00000054983	-0.490642	3.88035	0.0023377	0.0187075
ENSG00000055044	0.257106	6.29359	0.00100824	0.0097852
ENSG00000055070	0.03905	7.24177	0.512625	0.834274
ENSG00000055118	-1.52435	0.424503	7.3131e-07	3.08021e-05
ENSG00000055130	0.117591	6.21652	0.0696835	0.232533
ENSG00000055147	0.295284	3.95383	0.000247111	0.00321974
ENSG00000055163	0.0603361	3.64311	0.70111	0.982672
ENSG00000055208	0.00896511	6.43736	0.899776	1
ENSG00000055211	-0.00277682	5.54055	0.975982	1
ENSG00000055332	0.169511	6.75215	0.0884823	0.273981
ENSG00000055483	-0.158858	5.63905	0.031837	0.132793
ENSG00000055609	-0.0717224	5.94936	0.519568	0.840566
ENSG00000055732	-0.528785	1.62705	0.0251202	0.111345
ENSG00000055813	-1.39917	-1.76937	2.50825e-06	8.21813e-05
ENSG00000055917	-0.195545	6.92596	0.00599191	0.0382562
ENSG00000055950	0.184153	5.46774	0.00375256	0.0269268
ENSG00000055955	-0.0879761	-1.71138	0.674	0.964569
ENSG00000055957	0.126147	-3.05747	0.630318	0.933645
ENSG00000056050	0.242276	3.82295	0.00325732	0.0242119
ENSG00000056097	-0.237178	6.27017	0.00295357	0.022448
ENSG00000056277	-0.351105	2.44485	0.00788677	0.0471732
ENSG00000056291	-0.980238	-1.63752	0.101442	0.300601
ENSG00000056487	-0.834911	-1.46733	0.00538553	0.0353328
ENSG00000056558	0.17506	3.85888	0.180306	0.440399
ENSG00000056586	0.0161534	6.20654	0.831089	1
ENSG00000056736	-0.664282	0.856772	0.000167985	0.00237001
ENSG00000056972	0.249954	6.16426	0.00325918	0.0242206
ENSG00000056998	-1.48217	1.15521	2.12045e-11	5.91021e-09
ENSG00000057019	0.381345	6.18554	0.0122347	0.0651959
ENSG00000057149	1.19964	7.3007	8.86699e-07	3.61877e-05
ENSG00000057252	-0.00376124	5.37616	0.981962	1
ENSG00000057294	0.441144	5.07744	0.00763097	0.0460118
ENSG00000057468	0.0904385	-3.48332	0.749292	1
ENSG00000057593	-0.666991	-2.29251	0.0107702	0.0593438
ENSG00000057608	0.278111	7.96666	3.70817e-05	0.00071839
ENSG00000057657	0.361351	5.95769	0.00868502	0.0505844
ENSG00000057663	-0.0120901	5.27558	0.869757	1
ENSG00000057704	0.643337	5.18009	1.08629e-06	4.26083e-05
ENSG00000057757	0.0183977	5.71694	0.803298	1
ENSG00000057935	-0.0837963	4.95759	0.231969	0.519386
ENSG00000058056	-0.751779	4.12196	2.09761e-06	7.10356e-05
ENSG00000058063	-0.209083	7.08492	0.0865565	0.269995
ENSG00000058085	-0.637311	10.6905	0.00307887	0.0231653
ENSG00000058091	-0.503343	4.28292	0.0109696	0.0601571
ENSG00000058262	-0.107756	8.77843	0.0941196	0.285689
ENSG00000058272	0.115698	5.81406	0.129053	0.352118
ENSG00000058335	0.422042	0.48214	0.0412888	0.160586
ENSG00000058404	-1.27296	1.56016	7.29245e-05	0.00122045
ENSG00000058453	-0.330716	4.87189	0.0124226	0.0658798
ENSG00000058600	-0.0701263	5.21262	0.277083	0.578808
ENSG00000058668	-0.374623	7.60669	0.000685604	0.00723563
ENSG00000058673	-0.132512	6.84781	0.0592907	0.207306
ENSG00000058729	0.354732	4.15788	6.28489e-08	4.33442e-06
ENSG00000058799	0.290196	4.91174	9.57054e-06	0.000241895
ENSG00000058804	0.079317	5.41664	0.327489	0.642246
ENSG00000058866	-1.0258	2.24121	2.44601e-05	0.000515656
ENSG00000059122	-0.180732	5.5347	0.0202266	0.0948936
ENSG00000059145	-0.590423	3.3842	3.85131e-08	2.87934e-06
ENSG00000059377	0.456821	3.13021	0.000864016	0.00867966
ENSG00000059378	0.543042	6.34945	1.98046e-07	1.07112e-05
ENSG00000059573	0.00261582	6.30021	0.960918	1
ENSG00000059588	-0.298864	4.84231	0.00414733	0.0290123
ENSG00000059691	0.300503	4.37512	0.000714535	0.00747573
ENSG00000059728	0.300367	6.92079	0.0446277	0.169762
ENSG00000059758	0.0647987	4.7977	0.426049	0.753317
ENSG00000059769	-0.031776	3.02248	0.673204	0.964228
ENSG00000059804	-0.282362	5.23253	0.145519	0.382027
ENSG00000059915	-0.391868	1.59825	0.00270575	0.0209703
ENSG00000060069	0.399245	4.86478	1.60657e-07	9.14972e-06
ENSG00000060138	-0.0477785	8.58874	0.581743	0.894169
ENSG00000060140	0.10347	2.44456	0.403077	0.728219
ENSG00000060237	-0.0865024	8.01086	0.463907	0.792004
ENSG00000060303	0.264315	-3.88519	0.341957	0.659222
ENSG00000060339	0.12384	6.02089	0.0489609	0.180854
ENSG00000060491	0.400207	5.97544	9.09907e-06	0.000232113
ENSG00000060558	0.336405	6.97411	0.00170414	0.0147498
ENSG00000060566	-0.0531232	-3.19921	0.868654	1
ENSG00000060642	-0.0516073	3.92524	0.525838	0.846308
ENSG00000060656	0.173308	5.1396	0.229014	0.51477
ENSG00000060688	0.0489089	5.42805	0.465482	0.793612
ENSG00000060709	-0.433734	1.58526	0.0614641	0.212734
ENSG00000060718	-0.924724	5.9716	0.00714941	0.0438418
ENSG00000060749	-0.00298397	5.85263	0.988693	1
ENSG00000060762	0.0794307	3.877	0.358117	0.678315
ENSG00000060971	0.751078	5.14369	1.59788e-18	6.44299e-15
ENSG00000060982	-0.10802	5.32669	0.644171	0.945459
ENSG00000061273	0.151219	6.18724	0.017117	0.0840333
ENSG00000061337	-0.192934	3.23499	0.279122	0.581619
ENSG00000061455	-0.950733	0.342257	1.57985e-05	0.000360367
ENSG00000061492	-0.830316	-4.62558	0.0905528	0.278213
ENSG00000061656	-0.146942	1.90461	0.397294	0.722697
ENSG00000061676	-0.232779	7.87968	0.0274597	0.118887
ENSG00000061794	0.090312	5.76774	0.23629	0.52552
ENSG00000061918	-0.366981	3.29421	0.0300262	0.127179
ENSG00000061936	0.0564794	5.31974	0.315545	0.628336
ENSG00000061938	-0.316915	6.2201	0.000474494	0.00541488
ENSG00000061987	-0.0629265	5.1651	0.461911	0.790153
ENSG00000062038	0.55792	9.32404	4.85578e-05	0.000888093
ENSG00000062096	-0.0259257	-1.85548	0.995392	1
ENSG00000062194	0.110467	6.04108	0.0606589	0.210683
ENSG00000062282	-0.281782	4.28599	0.18225	0.443415
ENSG00000062370	-0.0880695	1.42958	0.427199	0.754337
ENSG00000062485	-0.0616391	7.38174	0.365748	0.68655
ENSG00000062524	-1.21051	0.18249	2.48427e-06	8.15521e-05
ENSG00000062582	-0.0390568	3.54211	0.70286	0.983643
ENSG00000062598	-0.104359	5.13937	0.170211	0.42439
ENSG00000062650	0.133277	5.89444	0.0632021	0.217036
ENSG00000062716	0.102759	7.14368	0.271567	0.571928
ENSG00000062725	-0.132238	4.9646	0.0719452	0.237576
ENSG00000062822	0.196825	5.34901	0.0170533	0.0837815
ENSG00000063015	-4.08367	-0.6918	4.60435e-10	7.88909e-08
ENSG00000063046	0.0858062	8.00408	0.260398	0.557289
ENSG00000063127	-0.560357	-0.658938	0.00268524	0.0208612
ENSG00000063169	-0.0283019	3.92493	0.685612	0.970547
ENSG00000063176	-0.126129	3.37537	0.11025	0.317839
ENSG00000063177	0.341155	9.45081	0.00106851	0.0102647
ENSG00000063180	-0.439489	2.95611	0.0043439	0.0300265
ENSG00000063241	0.116335	5.59569	0.244242	0.536635
ENSG00000063244	0.0987004	7.39415	0.069218	0.231462
ENSG00000063245	0.24939	7.5355	0.00215276	0.0175692
ENSG00000063322	0.0581027	5.72336	0.384244	0.707725
ENSG00000063438	-0.970564	2.11809	1.13603e-06	4.4045e-05
ENSG00000063515	-1.35892	-3.7786	0.000226139	0.00300407
ENSG00000063587	-0.563163	4.1125	9.00943e-06	0.00023047
ENSG00000063601	-0.381933	5.58209	4.06028e-05	0.000772744
ENSG00000063660	-0.424271	8.74032	0.000728158	0.00758673
ENSG00000063761	-0.0133712	2.96267	0.889199	1
ENSG00000063854	-0.142174	4.55721	0.111518	0.32018
ENSG00000063978	0.100501	6.01925	0.169814	0.424036
ENSG00000064012	0.425207	4.72422	2.2976e-06	7.63966e-05
ENSG00000064042	-1.29158	4.78297	8.0682e-09	7.97368e-07
ENSG00000064102	0.0485103	5.1806	0.540491	0.860515
ENSG00000064115	0.214882	5.88651	0.0509215	0.186062
ENSG00000064195	0.273077	4.04942	0.140718	0.373569
ENSG00000064199	0.316615	2.38375	0.00269598	0.0209294
ENSG00000064201	0.312691	-0.55274	0.092483	0.282309
ENSG00000064205	-0.869212	2.12644	0.0089516	0.0517313
ENSG00000064218	-2.50704	0.0755576	1.24423e-10	2.62212e-08
ENSG00000064225	0.144638	2.35968	0.281943	0.585222
ENSG00000064270	-0.256411	4.03362	0.210325	0.487509
ENSG00000064300	-0.441663	5.07624	0.0559096	0.198769
ENSG00000064309	-0.669079	2.03304	7.35084e-05	0.00122818
ENSG00000064313	-0.247419	5.52405	0.0178153	0.0864787
ENSG00000064393	-0.288473	5.91354	0.0374817	0.149614
ENSG00000064419	-0.00721392	6.13828	0.935628	1
ENSG00000064489	-0.11649	-0.55841	0.351108	0.670457
ENSG00000064490	0.180953	5.37433	0.0720205	0.237761
ENSG00000064545	-0.196268	5.03414	0.0300837	0.127313
ENSG00000064547	0.0117782	4.27366	0.883939	1
ENSG00000064601	0.00474959	7.38816	0.94389	1
ENSG00000064607	-0.0561726	4.93561	0.45423	0.783136
ENSG00000064651	-0.0600999	5.12955	0.639878	0.942221
ENSG00000064652	0.308862	3.69367	0.000182352	0.00252789
ENSG00000064655	-1.31745	3.59656	1.10556e-05	0.000271821
ENSG00000064666	0.474395	7.92439	4.66868e-10	7.95425e-08
ENSG00000064687	0.249939	4.2984	0.0337071	0.138641
ENSG00000064692	-0.517986	2.76217	0.0103528	0.0574994
ENSG00000064703	0.226958	4.10824	0.00219176	0.0178227
ENSG00000064726	-0.0447957	5.83796	0.489229	0.813469
ENSG00000064763	0.0308512	2.15762	0.81261	1
ENSG00000064787	-1.13174	2.48454	9.97878e-05	0.00156725
ENSG00000064835	0.141393	-4.22879	0.594849	0.904841
ENSG00000064886	0.132229	3.37868	0.569556	0.884141
ENSG00000064932	0.287171	7.14584	0.000904433	0.00901348
ENSG00000064933	-0.015244	3.31592	0.876036	1
ENSG00000064961	-0.00150612	6.04362	0.997326	1
ENSG00000064989	0.0375439	4.25884	0.789865	1
ENSG00000064995	0.0422552	4.83301	0.52377	0.844417
ENSG00000064999	0.0564089	5.83162	0.519796	0.840733
ENSG00000065000	0.12487	7.44156	0.0597455	0.208492
ENSG00000065029	0.0618079	4.20564	0.404963	0.730426
ENSG00000065054	-0.170527	5.1967	0.146877	0.384483
ENSG00000065057	0.227779	3.78145	0.0567239	0.200953
ENSG00000065060	-0.216333	4.7739	0.0360596	0.145468
ENSG00000065135	0.291248	7.17322	0.000211231	0.00283657
ENSG00000065150	0.032273	7.2132	0.693324	0.97705
ENSG00000065154	-0.126534	6.4199	0.177468	0.436281
ENSG00000065183	0.113853	5.59642	0.266012	0.564311
ENSG00000065243	0.00563478	5.60615	0.934304	1
ENSG00000065268	0.351166	5.48234	0.000290163	0.00366386
ENSG00000065308	-0.309056	5.9085	0.0115293	0.0623223
ENSG00000065320	-0.321707	5.08671	0.0841162	0.264676
ENSG00000065325	-1.17323	-2.42334	0.00035917	0.00435344
ENSG00000065328	0.100467	3.86306	0.368595	0.689781
ENSG00000065357	0.130236	6.74803	0.148134	0.386739
ENSG00000065361	0.0847876	6.22922	0.473708	0.800789
ENSG00000065371	-0.181458	-2.5714	0.692669	0.976544
ENSG00000065413	0.191658	2.67951	0.181236	0.441916
ENSG00000065427	0.220422	7.5109	0.00100573	0.00976713
ENSG00000065457	-0.211462	4.26402	0.0100917	0.0564746
ENSG00000065485	-0.187825	4.75006	0.0575732	0.203125
ENSG00000065491	-0.0363527	4.39195	0.585007	0.896725
ENSG00000065518	-0.159525	6.38232	0.05105	0.18634
ENSG00000065526	-0.238894	6.76689	0.0176094	0.0857545
ENSG00000065534	-0.717481	6.21918	5.9175e-05	0.00103742
ENSG00000065548	-0.0378502	6.10094	0.677185	0.966633
ENSG00000065559	0.125859	5.42523	0.129544	0.353048
ENSG00000065600	-0.162205	3.65046	0.113874	0.324587
ENSG00000065609	-1.91783	-2.14702	4.25399e-06	0.00012557
ENSG00000065613	0.335332	7.13569	0.000458729	0.00527377
ENSG00000065615	0.0288029	4.51163	0.720693	0.996058
ENSG00000065618	-0.238025	10.6623	0.279638	0.582322
ENSG00000065621	0.123744	3.77403	0.490599	0.814697
ENSG00000065665	-0.0306752	2.14693	0.754316	1
ENSG00000065675	-0.0782472	3.08473	0.697148	0.979484
ENSG00000065717	-0.849662	2.60527	5.44896e-06	0.000153217
ENSG00000065802	-0.17775	4.4226	0.0242176	0.108556
ENSG00000065809	-0.0343572	4.8608	0.805403	1
ENSG00000065833	-0.104247	5.67219	0.590008	0.900739
ENSG00000065882	0.0197206	5.32586	0.835679	1
ENSG00000065883	0.0435413	5.82175	0.558559	0.876328
ENSG00000065911	0.00499146	6.30727	0.945177	1
ENSG00000065923	-0.0733757	4.61089	0.634615	0.937316
ENSG00000065970	-0.280005	5.25123	0.00164288	0.0143531
ENSG00000065978	0.0577237	9.01041	0.43955	0.767806
ENSG00000065989	-0.393323	3.99992	0.00115396	0.0108895
ENSG00000066027	-0.321655	5.94072	0.000121664	0.00183416
ENSG00000066032	-0.898893	-3.11434	0.0360733	0.145503
ENSG00000066044	0.0120398	6.28307	0.815126	1
ENSG00000066056	-0.104789	4.07865	0.481668	0.808147
ENSG00000066084	-0.176151	7.01801	0.129757	0.353405
ENSG00000066117	0.114672	6.16896	0.0795447	0.25434
ENSG00000066135	-0.20219	5.7366	0.0114634	0.0620548
ENSG00000066136	-0.0211301	5.51098	0.734424	1
ENSG00000066185	-0.494374	-1.5836	0.0103311	0.0574264
ENSG00000066230	-0.501094	1.97069	0.071498	0.236708
ENSG00000066248	-0.494471	3.77757	0.0233595	0.105752
ENSG00000066279	-0.0933324	5.22084	0.451781	0.781002
ENSG00000066294	0.249124	3.25457	0.214762	0.49446
ENSG00000066322	0.254666	7.03563	0.00404396	0.0284805
ENSG00000066336	0.600676	4.37952	5.0038e-05	0.000907808
ENSG00000066379	0.183111	4.12162	0.0464218	0.174426
ENSG00000066382	-1.7602	0.952165	8.23327e-07	3.39913e-05
ENSG00000066405	-1.44418	-1.04397	2.64953e-07	1.35922e-05
ENSG00000066422	-0.200738	4.92188	0.0160034	0.0798757
ENSG00000066427	-0.0159677	4.4639	0.812937	1
ENSG00000066455	-0.0159384	5.84561	0.823229	1
ENSG00000066468	-0.768816	5.45071	1.10211e-05	0.000271301
ENSG00000066557	0.0695461	3.82842	0.433018	0.760438
ENSG00000066583	0.226856	3.77621	0.00609848	0.0387778
ENSG00000066629	-0.637975	4.40608	0.000205803	0.0027791
ENSG00000066651	-0.0609226	3.1378	0.51035	0.832277
ENSG00000066654	0.0438944	5.17304	0.511941	0.833714
ENSG00000066697	-0.146596	5.10421	0.114143	0.3251
ENSG00000066735	-0.839337	2.89008	0.000183059	0.00253479
ENSG00000066739	-0.130762	5.10496	0.158272	0.404299
ENSG00000066777	-0.10038	6.27755	0.248274	0.542054
ENSG00000066813	-0.0639285	-4.16819	0.908561	1
ENSG00000066827	-0.270778	3.70024	0.00999477	0.0560358
ENSG00000066855	0.0328239	5.3151	0.712089	0.989533
ENSG00000066923	-1.11477	1.08194	1.00031e-07	6.34855e-06
ENSG00000066926	0.234949	4.2502	0.0162248	0.0807079
ENSG00000066933	-0.0536331	4.81092	0.577159	0.889995
ENSG00000067048	-0.197261	4.64547	0.658878	0.955634
ENSG00000067057	0.115469	7.33306	0.254678	0.551259
ENSG00000067064	0.34114	5.78647	0.000396619	0.00470367
ENSG00000067066	0.368634	6.35534	0.00014849	0.00214962
ENSG00000067082	0.276721	7.68027	0.0252816	0.111916
ENSG00000067113	-0.180902	4.1359	0.141306	0.374605
ENSG00000067141	-0.432222	5.65645	0.00310837	0.0233139
ENSG00000067167	0.0234261	7.52899	0.772824	1
ENSG00000067177	-0.411596	4.05725	0.000394707	0.00468926
ENSG00000067182	0.0882789	7.6392	0.221915	0.504932
ENSG00000067191	-0.960311	3.44407	1.43041e-05	0.000334942
ENSG00000067208	0.0430698	4.0954	0.600662	0.909564
ENSG00000067221	-0.00548745	4.31994	0.970374	1
ENSG00000067225	0.134883	11.2993	0.150815	0.3916
ENSG00000067248	0.214635	5.32758	0.0066194	0.0413297
ENSG00000067334	0.131071	6.18146	0.0529468	0.191255
ENSG00000067365	-0.130749	3.46432	0.0943147	0.286091
ENSG00000067369	-0.262961	4.94586	0.0124486	0.065994
ENSG00000067445	-1.07412	2.28707	8.82556e-07	3.6043e-05
ENSG00000067533	0.0099646	4.57623	0.873044	1
ENSG00000067560	0.435736	8.64555	8.84818e-13	4.28131e-10
ENSG00000067596	-0.0644585	6.20899	0.321234	0.634932
ENSG00000067601	-0.285655	0.176962	0.00219863	0.0178664
ENSG00000067606	-0.0609161	4.50771	0.51042	0.832279
ENSG00000067646	-0.378217	2.85833	0.393469	0.718538
ENSG00000067704	-0.101883	6.97692	0.145831	0.382526
ENSG00000067715	-0.918754	2.16443	0.00114681	0.0108431
ENSG00000067798	0.371971	2.85897	0.0685508	0.229956
ENSG00000067829	-0.0857697	5.78042	0.284178	0.588127
ENSG00000067836	0.0984525	4.7044	0.250499	0.545489
ENSG00000067840	-1.60757	1.67084	3.72682e-13	2.03071e-10
ENSG00000067842	-1.32066	-2.69426	0.00450277	0.0308287
ENSG00000067900	-0.0232875	5.70588	0.838872	1
ENSG00000067955	-0.0167158	5.86403	0.812389	1
ENSG00000067992	0.178275	3.12187	0.0907321	0.278504
ENSG00000068001	0.157123	5.32391	0.0218201	0.100506
ENSG00000068024	-0.319498	4.68812	0.00260619	0.0203818
ENSG00000068028	0.649262	4.29266	6.91187e-16	1.10013e-12
ENSG00000068078	-0.0129181	7.26099	0.95768	1
ENSG00000068079	0.7502	6.06991	4.53802e-07	2.09079e-05
ENSG00000068097	0.0172339	4.10789	0.810132	1
ENSG00000068120	-0.00149878	6.61079	0.991492	1
ENSG00000068137	0.065164	5.1618	0.451413	0.780773
ENSG00000068305	-0.102187	5.66087	0.305959	0.616729
ENSG00000068308	0.0748774	5.98508	0.233661	0.521823
ENSG00000068323	0.0416188	6.17952	0.562865	0.879161
ENSG00000068354	-0.115043	4.57964	0.113429	0.323736
ENSG00000068366	-0.0425719	6.13142	0.737259	1
ENSG00000068383	-0.245368	4.4821	0.00126267	0.011656
ENSG00000068394	0.113438	4.55694	0.0677581	0.227995
ENSG00000068400	0.187314	5.37873	0.00633712	0.0399716
ENSG00000068438	0.101774	5.82938	0.19681	0.465679
ENSG00000068489	0.0699629	4.96957	0.530878	0.851291
ENSG00000068615	-1.46672	2.55425	1.41214e-07	8.31648e-06
ENSG00000068650	-0.365604	5.4964	0.00603296	0.0384663
ENSG00000068654	-0.0255771	6.24198	0.768427	1
ENSG00000068697	-0.0646706	8.10686	0.374143	0.696564
ENSG00000068724	-0.0815618	6.02746	0.295837	0.603484
ENSG00000068745	0.374786	5.44112	3.75758e-09	4.24011e-07
ENSG00000068781	-0.818892	-3.32471	0.00105603	0.010161
ENSG00000068784	0.114189	3.73101	0.150705	0.39144
ENSG00000068796	0.134296	4.72005	0.126327	0.347148
ENSG00000068831	0.0854959	1.47417	0.576768	0.889598
ENSG00000068878	-0.125831	6.94435	0.0660291	0.223896
ENSG00000068885	-0.428539	3.33089	8.50803e-06	0.000220099
ENSG00000068903	0.0473204	5.73118	0.538346	0.858591
ENSG00000068912	-0.0892846	5.54674	0.220458	0.502676
ENSG00000068971	-0.142206	4.59588	0.144847	0.380721
ENSG00000068976	-2.88554	3.74099	2.47971e-08	2.03501e-06
ENSG00000068985	0.344229	-2.90788	0.523757	0.844417
ENSG00000069011	0.190399	7.20564	0.230007	0.516428
ENSG00000069018	-0.0874823	-4.46556	0.843745	1
ENSG00000069020	0.350404	6.51316	0.00319547	0.0238313
ENSG00000069122	-0.111603	4.01692	0.449459	0.778745
ENSG00000069188	-0.174489	5.14576	0.428478	0.755601
ENSG00000069206	-1.458	-4.43166	0.001154	0.0108895
ENSG00000069248	-0.133828	5.63947	0.0366894	0.14734
ENSG00000069275	-0.212649	8.20061	0.0105724	0.0584775
ENSG00000069329	0.0750912	7.12335	0.27344	0.574158
ENSG00000069345	0.157724	6.36306	0.00925289	0.052979
ENSG00000069399	0.127416	6.18074	0.16494	0.416219
ENSG00000069424	-0.117057	4.33582	0.381315	0.704303
ENSG00000069431	-0.576717	2.67816	0.00614756	0.0390202
ENSG00000069482	-0.128185	2.22734	0.766286	1
ENSG00000069493	0.639398	2.46992	1.80567e-06	6.33484e-05
ENSG00000069509	0.0943936	3.44003	0.219041	0.500615
ENSG00000069535	-0.252202	3.48216	0.408916	0.734337
ENSG00000069667	-0.498925	4.43902	0.00185159	0.015656
ENSG00000069696	-0.144046	-0.244347	0.5273	0.847781
ENSG00000069702	-0.846477	3.49534	6.07743e-05	0.00105809
ENSG00000069712	-0.0407657	0.54752	0.771366	1
ENSG00000069764	-0.535555	-2.77588	0.016684	0.0824695
ENSG00000069812	0.34908	6.5075	0.0352553	0.143113
ENSG00000069849	-0.509517	8.90251	2.96457e-06	9.3799e-05
ENSG00000069869	0.05991	4.83722	0.599112	0.908355
ENSG00000069943	0.0933304	2.81861	0.222642	0.505995
ENSG00000069956	0.0288565	7.24116	0.789152	1
ENSG00000069966	-0.172148	4.9158	0.0461702	0.173717
ENSG00000069974	0.206798	4.54483	0.0180623	0.0873758
ENSG00000069998	-0.185853	5.2667	0.0217905	0.1004
ENSG00000070010	0.0271103	6.23893	0.725161	0.999554
ENSG00000070018	-0.592209	4.49041	1.74821e-06	6.17622e-05
ENSG00000070019	-0.595524	0.873631	0.00847299	0.0496966
ENSG00000070031	-0.586998	-0.229704	0.04567	0.172344
ENSG00000070047	0.302757	6.20199	0.000108809	0.00168142
ENSG00000070061	-0.042231	5.74784	0.664499	0.957745
ENSG00000070081	-0.0196908	5.33095	0.8536	1
ENSG00000070087	-0.434555	7.12926	0.0129145	0.0679166
ENSG00000070159	0.0139285	5.30725	0.865375	1
ENSG00000070182	-1.46313	3.70949	1.47815e-05	0.000342979
ENSG00000070190	0.329247	4.81761	0.011767	0.0632568
ENSG00000070193	-1.33133	-1.20255	0.000366856	0.0044262
ENSG00000070214	-0.337912	7.6453	0.000625166	0.00674129
ENSG00000070269	-0.172728	3.95859	0.0551291	0.196985
ENSG00000070366	0.106512	4.64937	0.311447	0.623406
ENSG00000070367	-0.0242491	6.04798	0.793279	1
ENSG00000070371	-0.321413	3.73049	0.0178823	0.0867073
ENSG00000070388	0.150624	-2.64997	0.479974	0.806457
ENSG00000070404	-0.0396484	6.02729	0.856113	1
ENSG00000070413	-0.142345	7.40095	0.055626	0.198071
ENSG00000070423	0.214144	5.71032	0.0110808	0.060602
ENSG00000070444	0.0668542	5.03367	0.402461	0.727501
ENSG00000070476	-0.324665	4.95187	3.53398e-05	0.000692407
ENSG00000070495	0.036344	4.93136	0.631924	0.934948
ENSG00000070501	-0.0163594	4.32933	0.906939	1
ENSG00000070526	-0.756942	3.51993	0.00607125	0.0386575
ENSG00000070540	-0.397506	4.78504	0.000992552	0.0096811
ENSG00000070601	0.608932	-0.6383	0.0153484	0.0773083
ENSG00000070610	0.699017	5.21874	1.31494e-10	2.74247e-08
ENSG00000070614	0.23157	7.41023	0.0286298	0.122813
ENSG00000070669	-0.670913	5.12176	2.42712e-05	0.000512746
ENSG00000070718	-0.392152	3.98256	0.000616975	0.006672
ENSG00000070729	-0.140933	4.42864	0.655147	0.953051
ENSG00000070731	0.0562195	5.83223	0.619022	0.924681
ENSG00000070748	-2.5638	-2.53661	1.59358e-05	0.000362757
ENSG00000070756	0.07969	10.6838	0.324965	0.639453
ENSG00000070759	-0.0492459	3.09212	0.649359	0.949731
ENSG00000070761	0.00389717	4.8345	0.944886	1
ENSG00000070770	0.0290825	6.41055	0.663625	0.957126
ENSG00000070778	0.0541046	4.23567	0.579548	0.89211
ENSG00000070785	0.162258	4.62628	0.0313372	0.13124
ENSG00000070808	-0.623715	1.5472	0.026216	0.114942
ENSG00000070814	0.271652	6.60678	0.00310835	0.0233139
ENSG00000070831	0.190359	7.96586	0.00810931	0.0481161
ENSG00000070882	0.233498	5.41341	0.0083218	0.0490438
ENSG00000070886	-1.88285	-1.5652	2.554e-06	8.32134e-05
ENSG00000070915	0.587087	-1.97085	0.00413836	0.0289699
ENSG00000070950	0.335631	3.57972	5.76344e-05	0.00101808
ENSG00000070961	-0.432383	5.98847	0.0011531	0.0108854
ENSG00000070985	-2.58291	-2.24055	2.56819e-07	1.32649e-05
ENSG00000071051	-0.192681	6.0367	0.0168804	0.083209
ENSG00000071054	-0.0640878	7.77804	0.485969	0.810996
ENSG00000071073	0.0266897	3.38211	0.832931	1
ENSG00000071082	0.247125	8.99054	0.010705	0.0590883
ENSG00000071127	0.207271	8.48679	0.00734808	0.0447522
ENSG00000071189	-0.188634	5.12722	0.0271344	0.117824
ENSG00000071203	-3.67283	-3.82463	7.34779e-06	0.000194408
ENSG00000071205	0.0843827	4.3248	0.325657	0.640273
ENSG00000071242	-0.147683	4.68267	0.299852	0.608568
ENSG00000071243	0.0113506	2.79827	0.884285	1
ENSG00000071246	0.140212	4.03096	0.296926	0.604904
ENSG00000071282	-0.500513	4.45327	0.00306573	0.0230915
ENSG00000071462	-0.0761095	6.09074	0.36667	0.687455
ENSG00000071537	-0.217383	6.71601	0.023956	0.107703
ENSG00000071539	-0.0813617	4.92951	0.539017	0.859265
ENSG00000071553	-0.219789	7.29873	0.00186444	0.0157298
ENSG00000071564	-0.0807603	6.593	0.326379	0.640843
ENSG00000071575	-0.0720353	5.35067	0.619631	0.924927
ENSG00000071626	0.202678	6.9251	0.000798571	0.00816733
ENSG00000071655	0.300395	6.27676	0.00222349	0.0180007
ENSG00000071677	-0.31605	-4.84603	0.495693	0.818623
ENSG00000071794	-0.948287	5.02735	5.91272e-12	2.15089e-09
ENSG00000071859	-0.174867	5.87157	0.160732	0.408537
ENSG00000071889	-0.177164	5.65079	0.0502946	0.18444
ENSG00000071894	-0.0347208	6.57912	0.666563	0.959265
ENSG00000071909	-0.297365	2.24719	0.291808	0.598101
ENSG00000071967	-0.304347	6.05225	0.0744707	0.243103
ENSG00000071991	-1.47332	-0.406067	0.000252317	0.00326926
ENSG00000071994	0.140802	5.33249	0.0393855	0.155014
ENSG00000072041	-0.0679744	4.42216	0.822123	1
ENSG00000072042	0.17788	6.32586	0.0369384	0.148074
ENSG00000072062	-0.05529	6.25317	0.420428	0.747135
ENSG00000072071	-0.727051	5.37508	1.89393e-06	6.58561e-05
ENSG00000072080	-0.145172	-4.61734	0.82338	1
ENSG00000072110	0.149185	9.10733	0.230189	0.516759
ENSG00000072121	0.153602	5.51024	0.100603	0.298893
ENSG00000072133	-2.54721	0.453541	3.63946e-08	2.76193e-06
ENSG00000072134	-0.101623	5.51298	0.213217	0.491999
ENSG00000072135	0.103012	4.97235	0.25608	0.553139
ENSG00000072163	-0.719833	3.27221	2.27703e-05	0.000484936
ENSG00000072182	-0.76052	-2.37216	0.0144538	0.0738416
ENSG00000072195	-0.784999	4.03932	8.8513e-06	0.00022723
ENSG00000072201	-0.406409	3.29726	0.0129354	0.0679968
ENSG00000072210	-0.257983	6.77649	0.0205646	0.0962255
ENSG00000072274	-0.538196	8.0106	0.00115835	0.0109248
ENSG00000072310	0.151214	7.39172	0.166223	0.418351
ENSG00000072315	-0.78893	-4.33398	0.0184137	0.0887
ENSG00000072364	0.179671	6.60584	0.0776069	0.250061
ENSG00000072401	0.185229	4.40624	0.0129013	0.0678709
ENSG00000072415	0.0903929	5.04493	0.341985	0.659222
ENSG00000072422	-0.561355	3.23289	0.000175867	0.00245714
ENSG00000072501	0.0697193	6.90962	0.465489	0.793612
ENSG00000072506	0.1341	6.26662	0.14823	0.38689
ENSG00000072518	-0.0955423	6.72363	0.25673	0.553952
ENSG00000072571	0.294062	4.1808	0.0172977	0.0846591
ENSG00000072609	-0.169352	4.68931	0.163885	0.41427
ENSG00000072657	0.287591	0.127619	0.39134	0.716365
ENSG00000072682	-0.0976804	6.81764	0.4718	0.79919
ENSG00000072694	0.379372	2.05007	0.016542	0.0819555
ENSG00000072736	-0.287771	4.60893	0.00780148	0.046788
ENSG00000072756	0.242059	3.30365	0.00146502	0.0131214
ENSG00000072778	0.0545195	7.60112	0.499634	0.822163
ENSG00000072786	0.173069	5.46276	0.0767825	0.248358
ENSG00000072803	0.1069	5.47801	0.172302	0.427595
ENSG00000072818	0.486413	3.50987	8.37593e-05	0.0013611
ENSG00000072832	-0.609098	4.13733	0.000674216	0.00714286
ENSG00000072840	-0.264049	4.66403	0.0544697	0.195202
ENSG00000072849	-0.0998311	5.11818	0.162423	0.411495
ENSG00000072858	0.416352	1.85861	0.0290596	0.124141
ENSG00000072864	0.0305689	6.03552	0.736777	1
ENSG00000072952	-0.0968905	2.98459	0.486763	0.810996
ENSG00000072954	-0.856566	2.9787	0.000362385	0.00438275
ENSG00000072958	0.0741632	5.74148	0.278879	0.581355
ENSG00000073008	0.177067	5.81135	0.0589088	0.206334
ENSG00000073050	0.0583524	4.99303	0.335048	0.651158
ENSG00000073060	-0.251394	5.33018	0.0505318	0.184973
ENSG00000073067	-1.7471	1.90872	3.34224e-05	0.000664526
ENSG00000073111	-0.399787	6.64089	0.000253173	0.00327894
ENSG00000073146	-1.05566	-0.60633	1.89594e-07	1.04153e-05
ENSG00000073150	-1.59119	3.69088	1.04845e-08	9.86213e-07
ENSG00000073169	-0.0662748	4.80615	0.456108	0.785211
ENSG00000073282	-0.325841	9.06717	0.0124528	0.0660083
ENSG00000073331	0.158159	4.06719	0.0552318	0.197223
ENSG00000073350	0.237928	5.68559	0.055308	0.197426
ENSG00000073417	0.082923	4.2847	0.397476	0.722793
ENSG00000073464	-0.644199	1.68428	0.00382054	0.0273303
ENSG00000073536	0.119327	4.45139	0.157592	0.403115
ENSG00000073578	-0.106444	6.88111	0.238534	0.528528
ENSG00000073584	-0.0291269	5.59887	0.629158	0.932663
ENSG00000073598	-0.274463	-3.25007	0.219743	0.50148
ENSG00000073605	0.521699	3.36623	0.00284896	0.0218423
ENSG00000073614	-0.106507	6.28524	0.251569	0.546873
ENSG00000073670	-0.616989	-0.43753	0.00092817	0.00919249
ENSG00000073711	-0.281814	5.49102	0.0300695	0.127285
ENSG00000073712	-0.508183	4.46212	0.00277367	0.0213955
ENSG00000073734	0.780945	-2.16681	0.00205477	0.016964
ENSG00000073737	0.75959	4.00414	0.00144827	0.0130041
ENSG00000073754	0.223162	-3.47718	0.449889	0.779176
ENSG00000073756	-0.814458	5.90109	0.00652994	0.0408893
ENSG00000073792	-0.166456	6.4333	0.259679	0.557289
ENSG00000073803	-0.529686	5.52149	1.62441e-06	5.82735e-05
ENSG00000073849	-0.304065	5.10348	0.148227	0.38689
ENSG00000073861	1.16447	0.0933633	5.61061e-10	9.2465e-08
ENSG00000073905	0.22817	-2.36558	0.111787	0.320771
ENSG00000073910	-0.839449	2.84756	1.66475e-05	0.000375846
ENSG00000073921	0.0488709	7.52952	0.593319	0.903358
ENSG00000073969	-0.0412615	5.07321	0.562892	0.879181
ENSG00000074047	-1.41909	3.67077	1.13874e-07	7.04957e-06
ENSG00000074054	-0.214182	6.12911	0.017004	0.0835869
ENSG00000074071	0.203736	6.16975	0.0254847	0.112593
ENSG00000074181	-0.43098	8.51238	0.00424402	0.0295305
ENSG00000074201	0.117809	6.38719	0.211174	0.488859
ENSG00000074211	-0.168259	6.83207	0.376488	0.699015
ENSG00000074219	-0.456919	5.073	8.02175e-05	0.00131307
ENSG00000074266	0.191542	4.20428	0.018907	0.0904138
ENSG00000074276	-0.110539	-0.42186	0.467776	0.795649
ENSG00000074317	-0.930272	-0.30693	0.00050294	0.00567089
ENSG00000074319	0.285917	6.03353	2.27653e-05	0.000484936
ENSG00000074356	-0.0356961	5.34056	0.593671	0.903775
ENSG00000074370	-0.0517597	4.85243	0.759521	1
ENSG00000074410	-0.219684	8.06689	0.148636	0.387595
ENSG00000074416	-0.183108	6.28347	0.250182	0.545014
ENSG00000074527	-0.0876523	3.86051	0.595061	0.905072
ENSG00000074582	0.167267	4.17097	0.0428652	0.164771
ENSG00000074590	-0.214903	4.92162	0.206154	0.481125
ENSG00000074603	-0.11039	5.04599	0.13926	0.370921
ENSG00000074621	0.035837	2.90013	0.697037	0.979414
ENSG00000074657	-0.145665	5.89341	0.188504	0.453349
ENSG00000074660	0.0829181	2.74926	0.462892	0.791125
ENSG00000074695	0.129406	6.88904	0.140592	0.373301
ENSG00000074696	-0.24628	6.32554	0.00381285	0.027285
ENSG00000074706	0.292482	0.915447	0.0713056	0.236394
ENSG00000074755	0.0232604	5.76724	0.777612	1
ENSG00000074771	-1.22094	-4.73541	0.00349822	0.025495
ENSG00000074800	0.197594	11.3088	0.0212045	0.0984048
ENSG00000074803	-0.253667	-3.85922	0.395789	0.721147
ENSG00000074842	0.175624	6.3269	0.0648574	0.220956
ENSG00000074855	-0.0609875	3.43382	0.616581	0.92301
ENSG00000074935	-0.185029	2.57784	0.0422968	0.163205
ENSG00000074964	0.234471	5.05502	0.0367889	0.14764
ENSG00000074966	0.592129	-0.794784	0.000361262	0.00437115
ENSG00000075035	-3.63445	0.742979	2.68362e-14	2.16418e-11
ENSG00000075043	-1.88301	-1.9197	4.69474e-05	0.000864126
ENSG00000075073	-0.695178	-0.374624	4.22151e-05	0.000795419
ENSG00000075089	0.0196268	4.23298	0.78589	1
ENSG00000075131	0.201488	2.93043	0.0251365	0.111388
ENSG00000075142	0.196506	5.8498	0.0193614	0.0919612
ENSG00000075151	0.00717013	6.26156	0.91839	1
ENSG00000075188	0.133395	4.77868	0.106215	0.31014
ENSG00000075213	0.459549	3.36283	0.0327104	0.135536
ENSG00000075218	-0.0867269	4.14518	0.439881	0.768251
ENSG00000075223	-0.327517	6.76094	0.074428	0.243027
ENSG00000075234	-0.102342	4.03892	0.264027	0.561859
ENSG00000075239	0.258306	4.61162	0.00335373	0.0247491
ENSG00000075240	-0.149199	5.58637	0.138816	0.370227
ENSG00000075275	-0.504545	7.66628	5.45128e-05	0.000972881
ENSG00000075290	-1.12705	-3.33669	0.000851871	0.00858442
ENSG00000075292	-0.0341386	6.12723	0.551485	0.870164
ENSG00000075303	-0.251817	3.7431	0.0123704	0.0657043
ENSG00000075336	0.21933	3.7536	0.00664547	0.0414582
ENSG00000075340	-2.37136	2.89288	9.31774e-10	1.37455e-07
ENSG00000075388	-3.59811	-2.26018	5.68099e-05	0.00100586
ENSG00000075391	-0.152248	5.39168	0.160109	0.407519
ENSG00000075399	0.371347	4.32129	4.88924e-05	0.000891283
ENSG00000075407	-0.13451	3.85874	0.195449	0.463764
ENSG00000075413	-0.00420849	6.6755	0.973503	1
ENSG00000075415	0.133573	8.45366	0.0370604	0.148427
ENSG00000075420	-0.50434	6.79583	1.70162e-05	0.000383025
ENSG00000075426	-0.281759	8.27939	0.00209001	0.0171659
ENSG00000075429	-1.58248	-3.98365	0.00157209	0.0138567
ENSG00000075461	-1.9238	2.1855	5.03312e-08	3.61542e-06
ENSG00000075539	-0.0506011	5.89052	0.649802	0.950158
ENSG00000075568	-0.159812	6.16424	0.0464807	0.174571
ENSG00000075618	0.318479	9.56297	0.0036284	0.0262163
ENSG00000075624	0.380712	12.6174	6.82494e-07	2.91093e-05
ENSG00000075643	0.595584	4.66715	4.2341e-05	0.000796799
ENSG00000075651	-0.321162	5.97586	0.0108087	0.0594907
ENSG00000075673	-0.563522	4.01199	0.159674	0.406772
ENSG00000075702	0.0255927	4.02436	0.780789	1
ENSG00000075711	-0.414331	6.37917	2.21484e-05	0.000474195
ENSG00000075785	-0.154472	8.54871	0.0465029	0.174644
ENSG00000075790	0.185437	5.66621	0.0223702	0.102377
ENSG00000075826	0.143261	1.29327	0.39372	0.718807
ENSG00000075856	-0.0830426	5.76959	0.208122	0.484016
ENSG00000075884	0.489115	1.82463	0.00131794	0.0120521
ENSG00000075886	-0.728162	-2.23405	0.000121937	0.00183688
ENSG00000075891	-2.8623	-3.33631	4.11776e-09	4.55807e-07
ENSG00000075914	0.384197	4.8609	1.47246e-06	5.38825e-05
ENSG00000075945	-0.0111991	5.35117	0.907863	1
ENSG00000075975	0.384221	4.4151	2.40573e-09	2.96346e-07
ENSG00000076003	0.052931	5.92768	0.540856	0.860722
ENSG00000076043	0.3896	5.59828	1.71008e-05	0.000384501
ENSG00000076053	0.13163	4.35204	0.0864594	0.269748
ENSG00000076067	0.492029	5.4157	1.19385e-06	4.59042e-05
ENSG00000076108	0.0568431	6.99803	0.504823	0.827127
ENSG00000076201	0.383235	5.90175	4.48278e-08	3.26272e-06
ENSG00000076242	0.383536	4.53461	2.81537e-10	5.23739e-08
ENSG00000076248	-0.16515	5.68016	0.0365218	0.146842
ENSG00000076258	0.0104944	1.92163	0.919608	1
ENSG00000076321	-0.0311099	4.01652	0.729375	1
ENSG00000076344	-1.1539	-0.190578	6.31929e-08	4.34823e-06
ENSG00000076351	-0.477199	1.88789	0.00124849	0.0115551
ENSG00000076356	-0.267655	6.13593	0.0285192	0.122462
ENSG00000076382	-0.0596008	5.15075	0.580261	0.892827
ENSG00000076513	0.0343592	5.7011	0.663826	0.957347
ENSG00000076554	-0.290184	6.03965	0.0177893	0.0863887
ENSG00000076555	-0.762628	2.66366	4.52404e-06	0.000131932
ENSG00000076604	-0.088634	6.19811	0.374258	0.696675
ENSG00000076641	0.0628605	4.33342	0.647767	0.948552
ENSG00000076650	-0.0330279	3.26384	0.637739	0.940354
ENSG00000076662	0.122414	0.999973	0.516485	0.838037
ENSG00000076685	0.278132	5.03296	0.0245025	0.109444
ENSG00000076706	-0.30533	6.65298	0.0131566	0.0688427
ENSG00000076716	-0.515624	4.75672	0.0469522	0.175992
ENSG00000076770	-0.0488168	4.30158	0.73681	1
ENSG00000076826	-0.373534	5.00657	0.0217905	0.1004
ENSG00000076864	-0.455202	3.81426	0.00794168	0.0474079
ENSG00000076924	0.146522	5.83873	0.057887	0.203877
ENSG00000076928	0.27292	6.81822	4.04668e-05	0.000770641
ENSG00000076944	0.189017	5.63869	0.0310606	0.130371
ENSG00000076984	0.0138904	5.30511	0.815117	1
ENSG00000077009	-1.82102	1.00754	0.00229567	0.0184455
ENSG00000077044	-0.530949	4.38137	1.57264e-06	5.66853e-05
ENSG00000077063	-1.56372	1.40977	6.49064e-07	2.78618e-05
ENSG00000077080	-1.98918	-3.03691	0.000142593	0.00208517
ENSG00000077092	-1.21612	2.21183	1.3655e-06	5.07988e-05
ENSG00000077097	0.161222	6.4341	0.0345651	0.141286
ENSG00000077147	0.00929272	7.54298	0.875489	1
ENSG00000077150	0.15675	6.16556	0.0713224	0.236411
ENSG00000077152	-0.0354737	4.02106	0.772048	1
ENSG00000077157	-0.509728	4.6234	0.000806847	0.00823082
ENSG00000077232	-0.220584	6.37257	0.0142826	0.0732515
ENSG00000077235	-0.0792001	7.18426	0.30862	0.619895
ENSG00000077238	0.377812	7.22835	0.000446614	0.005159
ENSG00000077254	0.0983121	5.34336	0.123151	0.341597
ENSG00000077264	-0.296168	-0.402741	0.283565	0.587539
ENSG00000077274	-2.17989	1.78392	3.65559e-06	0.000111085
ENSG00000077279	-0.629616	-2.6642	0.063118	0.216845
ENSG00000077312	0.268251	6.03484	0.000388331	0.00462533
ENSG00000077327	-1.11158	-1.90807	0.00847237	0.0496966
ENSG00000077348	0.0509805	4.45491	0.554885	0.873038
ENSG00000077380	0.152872	6.42647	0.0469272	0.175931
ENSG00000077420	0.445081	2.78353	0.0075798	0.0457888
ENSG00000077454	-0.240291	3.27285	0.0205945	0.0963279
ENSG00000077458	-0.132154	3.41842	0.168366	0.422069
ENSG00000077463	0.279391	4.3387	0.000730835	0.0076081
ENSG00000077498	0.840352	-3.02682	0.0815545	0.258878
ENSG00000077514	-0.00111291	4.45326	0.995943	1
ENSG00000077522	-1.69595	5.78999	0.00145595	0.013054
ENSG00000077549	0.0969506	8.04542	0.123577	0.342465
ENSG00000077585	-0.165941	4.38271	0.092695	0.282812
ENSG00000077616	-0.417826	-0.449899	0.00442595	0.0304545
ENSG00000077684	-0.278269	3.62706	0.00552535	0.0360273
ENSG00000077713	0.00233202	5.13537	0.968073	1
ENSG00000077721	-0.08216	6.33294	0.219913	0.501772
ENSG00000077782	-0.780663	5.34121	4.32602e-05	0.000811068
ENSG00000077800	-1.2076	-3.68915	5.65047e-05	0.00100163
ENSG00000077935	-1.71003	-1.13668	7.4065e-09	7.44572e-07
ENSG00000077942	-0.700829	7.40361	6.21824e-05	0.0010774
ENSG00000077943	-0.29856	1.77601	0.0998919	0.297602
ENSG00000077984	0.723393	2.74762	7.44102e-06	0.000196445
ENSG00000078018	0.152564	4.39604	0.477344	0.804065
ENSG00000078043	-0.30546	3.87554	0.00269845	0.0209337
ENSG00000078053	-0.713462	0.910878	0.00206866	0.0170415
ENSG00000078061	-0.0908035	6.00244	0.249628	0.544258
ENSG00000078070	-0.729753	4.89069	2.29619e-09	2.85175e-07
ENSG00000078081	0.171158	5.88282	0.318494	0.631879
ENSG00000078098	-0.227799	4.85774	0.279412	0.582061
ENSG00000078114	-0.00298722	5.51539	0.989703	1
ENSG00000078124	0.327699	5.39347	0.00478826	0.0323446
ENSG00000078140	0.172901	6.53925	0.0167302	0.0826374
ENSG00000078142	0.159241	4.69922	0.0518852	0.188445
ENSG00000078177	-0.0592194	3.7635	0.600716	0.9096
ENSG00000078237	0.552033	4.16777	2.05339e-09	2.60915e-07
ENSG00000078246	-0.316783	4.53528	0.000525664	0.00587468
ENSG00000078269	-0.00259657	5.0214	0.991501	1
ENSG00000078295	-2.02107	1.94284	4.37606e-09	4.7862e-07
ENSG00000078304	-0.147427	6.81682	0.0288184	0.123385
ENSG00000078319	-0.41326	2.64394	1.10667e-05	0.000271918
ENSG00000078328	-1.93179	0.142969	4.38701e-05	0.000819454
ENSG00000078369	-0.042305	8.57708	0.530352	0.850699
ENSG00000078399	-0.813185	1.10694	0.0195121	0.0924156
ENSG00000078401	0.123801	3.76992	0.427459	0.754641
ENSG00000078403	-0.0353228	4.56261	0.697367	0.979719
ENSG00000078487	-0.359464	1.59662	0.00894055	0.0516899
ENSG00000078549	-0.333892	-0.0147813	0.163907	0.414293
ENSG00000078579	-4.2535	-2.44773	2.70426e-06	8.72466e-05
ENSG00000078589	0.398549	0.505906	0.0576779	0.203354
ENSG00000078596	0.280716	2.87938	0.0991984	0.296309
ENSG00000078618	-0.0282922	7.31577	0.624359	0.928684
ENSG00000078668	0.108597	6.27719	0.259197	0.556969
ENSG00000078674	0.272572	6.10738	0.000824123	0.00836754
ENSG00000078687	-0.348364	3.45643	0.00229731	0.0184477
ENSG00000078699	-0.422096	4.8347	2.50153e-06	8.20056e-05
ENSG00000078725	0.0963635	-0.611481	0.696238	0.978747
ENSG00000078747	-0.161024	6.0928	0.0836603	0.263612
ENSG00000078795	0.0191539	-3.05403	0.882106	1
ENSG00000078804	0.470493	5.88919	0.00149796	0.0133492
ENSG00000078808	-0.183645	7.24529	0.00895652	0.0517498
ENSG00000078814	-1.90911	1.27438	6.24612e-10	1.01479e-07
ENSG00000078898	-2.16252	4.7643	0.0171247	0.0840575
ENSG00000078900	-0.148306	4.57861	0.288001	0.593075
ENSG00000078902	0.357176	6.78317	0.000160084	0.00227927
ENSG00000078967	-0.404648	3.35856	2.0095e-06	6.87835e-05
ENSG00000079101	-1.37763	-2.4281	6.92861e-06	0.000186002
ENSG00000079102	-0.575861	1.04699	0.00431421	0.0298896
ENSG00000079112	-0.274513	-0.658585	0.242327	0.534324
ENSG00000079134	-0.0239634	4.34887	0.82933	1
ENSG00000079150	-0.545563	2.7735	0.000812727	0.00828242
ENSG00000079156	-0.0699227	3.22327	0.642146	0.943937
ENSG00000079215	0.0586981	4.72397	0.715389	0.992176
ENSG00000079246	0.134357	8.1294	0.0349863	0.142401
ENSG00000079257	-0.879895	2.61478	8.29718e-07	3.42085e-05
ENSG00000079263	0.954719	2.11748	1.64706e-07	9.3015e-06
ENSG00000079277	-0.014138	5.07766	0.845051	1
ENSG00000079308	-0.812967	6.35972	4.2319e-06	0.000125163
ENSG00000079313	0.141159	5.12709	0.0478214	0.178157
ENSG00000079332	0.173097	6.7819	0.0045002	0.0308181
ENSG00000079335	-0.248441	2.16624	0.0898921	0.276873
ENSG00000079337	0.171659	4.35492	0.271743	0.572151
ENSG00000079385	0.625939	4.49723	0.00241487	0.0192006
ENSG00000079387	-0.120324	4.49368	0.136593	0.366381
ENSG00000079393	-1.71476	1.32511	2.73572e-06	8.80131e-05
ENSG00000079432	-0.0744813	6.64678	0.359983	0.679916
ENSG00000079435	-0.0586372	2.2327	0.714291	0.991374
ENSG00000079459	0.326218	6.89948	0.00208317	0.0171237
ENSG00000079462	0.231847	4.72785	0.0368621	0.147866
ENSG00000079482	-0.430449	2.76964	0.000844995	0.00852507
ENSG00000079557	0.809869	-4.48895	0.0680178	0.228644
ENSG00000079616	0.126577	6.0038	0.134051	0.361527
ENSG00000079689	-2.02345	-4.22437	0.00017922	0.00249353
ENSG00000079691	0.166835	5.07844	0.0905449	0.278203
ENSG00000079739	0.00770003	6.03712	0.925674	1
ENSG00000079785	0.135656	6.81235	0.0387488	0.15324
ENSG00000079805	0.130009	7.24444	0.0446494	0.169834
ENSG00000079819	-0.16846	5.09524	0.258523	0.556311
ENSG00000079841	-0.00374916	-2.50322	1	1
ENSG00000079931	-0.821596	4.47945	0.00143	0.0128687
ENSG00000079950	0.164759	5.35442	0.022405	0.102498
ENSG00000079974	-0.0732501	3.24441	0.381603	0.704662
ENSG00000079999	-0.163646	6.66605	0.0412839	0.160586
ENSG00000080007	-0.700876	0.332266	0.0368899	0.147939
ENSG00000080031	-0.435386	3.03273	0.0574667	0.202798
ENSG00000080166	0.267033	-0.534176	0.528996	0.849264
ENSG00000080189	-0.121744	5.92674	0.0707644	0.235025
ENSG00000080200	-0.292203	4.55879	0.0854351	0.267684
ENSG00000080224	-2.16601	-2.00108	1.11751e-06	4.35235e-05
ENSG00000080293	-1.15003	-2.83837	0.000121222	0.00182885
ENSG00000080298	0.23376	2.38679	0.0577127	0.203441
ENSG00000080345	-0.12144	5.88788	0.187497	0.451646
ENSG00000080371	-0.106789	6.32526	0.184554	0.446817
ENSG00000080493	-1.25664	-0.0417609	0.000103082	0.00161103
ENSG00000080503	-0.0125779	6.1468	0.935564	1
ENSG00000080511	-0.37677	-2.70324	0.170594	0.424955
ENSG00000080546	0.329247	3.81218	0.000111724	0.00171595
ENSG00000080561	-0.55719	3.35478	3.97416e-06	0.000118995
ENSG00000080572	-2.14858	-4.17682	0.000242754	0.00317922
ENSG00000080573	-0.121711	6.65366	0.499729	0.822228
ENSG00000080603	-0.0470523	7.48193	0.478419	0.805103
ENSG00000080608	0.661481	5.4147	2.25805e-09	2.8219e-07
ENSG00000080618	0.206829	-3.44597	0.511975	0.833714
ENSG00000080644	-1.02658	-0.776701	2.74461e-05	0.00056425
ENSG00000080709	-0.354921	-1.05133	0.0649381	0.221124
ENSG00000080802	-0.00800422	4.50111	0.922354	1
ENSG00000080815	-0.0976013	6.49306	0.145956	0.382822
ENSG00000080819	-0.194387	4.80499	0.0245746	0.109681
ENSG00000080822	-0.475255	6.31283	1.67211e-06	5.95754e-05
ENSG00000080823	-0.177576	2.93518	0.275683	0.577099
ENSG00000080824	-0.00568057	10.3422	0.959216	1
ENSG00000080839	-0.0329972	4.13787	0.744665	1
ENSG00000080845	-0.0732941	7.02427	0.424378	0.751263
ENSG00000080854	-1.32616	0.226981	3.63798e-07	1.75607e-05
ENSG00000080910	-0.0670057	-4.86093	1	1
ENSG00000080947	-0.208028	0.101927	0.0993867	0.296638
ENSG00000080986	0.175046	4.48518	0.16145	0.40964
ENSG00000081014	0.130339	4.53545	0.154028	0.397097
ENSG00000081019	-0.00500171	4.01866	0.962158	1
ENSG00000081026	-0.0404034	3.86666	0.740625	1
ENSG00000081041	0.485198	2.68741	0.0257051	0.113326
ENSG00000081051	-1.6776	-2.58765	1.5212e-05	0.000350635
ENSG00000081052	-0.894274	1.2372	0.000373799	0.00449116
ENSG00000081059	-0.355879	3.64749	0.0246335	0.109837
ENSG00000081087	0.0948567	5.29483	0.323485	0.637662
ENSG00000081138	-0.948114	-4.07846	0.0237872	0.107239
ENSG00000081148	-0.125073	-1.88579	0.387	0.711135
ENSG00000081154	-0.0924303	6.43265	0.176307	0.434515
ENSG00000081177	0.027651	4.56885	0.737133	1
ENSG00000081181	-0.209427	3.13939	0.289277	0.59479
ENSG00000081189	-0.880119	4.61288	0.000331938	0.00408976
ENSG00000081237	0.503148	5.13548	0.00904278	0.0521383
ENSG00000081248	-1.92596	2.55058	0.000675276	0.00714747
ENSG00000081277	0.0849148	10.9225	0.525813	0.84629
ENSG00000081307	-0.18423	4.97479	0.00470024	0.0318883
ENSG00000081320	0.131461	5.67637	0.194895	0.462958
ENSG00000081377	-0.178368	3.66847	0.135023	0.363493
ENSG00000081386	-0.22806	2.91537	0.006716	0.0417991
ENSG00000081479	-1.17868	-1.98741	0.00017134	0.002405
ENSG00000081665	-0.677029	2.6316	1.17043e-05	0.000284758
ENSG00000081692	-0.08965	3.86281	0.324869	0.639325
ENSG00000081721	0.0309126	3.60443	0.669292	0.961174
ENSG00000081760	-0.014234	5.9467	0.892881	1
ENSG00000081791	0.174087	4.80992	0.00696166	0.0429612
ENSG00000081800	-1.01497	-4.61072	0.0385245	0.152562
ENSG00000081803	-0.448266	3.23087	0.00922741	0.0528906
ENSG00000081818	-1.25398	0.337328	6.5293e-08	4.45724e-06
ENSG00000081842	-1.9001	-3.43624	1.59906e-05	0.000363517
ENSG00000081853	-0.581978	-0.176684	0.00459033	0.0312971
ENSG00000081870	0.254692	4.14377	0.00481439	0.0324744
ENSG00000081913	0.0665244	4.59095	0.534793	0.855056
ENSG00000081923	0.0386075	5.48304	0.759085	1
ENSG00000081985	0.470702	3.40582	0.0416929	0.1617
ENSG00000082014	-0.594051	3.01829	0.000169918	0.00238893
ENSG00000082068	-0.0846981	4.79317	0.285547	0.589741
ENSG00000082074	0.389107	5.05369	0.055726	0.198368
ENSG00000082126	-1.40481	-0.974096	1.44251e-07	8.43823e-06
ENSG00000082146	0.220229	2.6827	0.0206436	0.0964906
ENSG00000082153	0.189398	7.15659	0.0348429	0.141989
ENSG00000082175	-0.0487726	0.218726	0.900205	1
ENSG00000082196	-1.77868	2.08452	1.77129e-08	1.53277e-06
ENSG00000082212	0.263442	4.76488	0.00748543	0.0453421
ENSG00000082213	-0.142742	4.62974	0.0900444	0.2772
ENSG00000082258	-0.115918	4.80761	0.127353	0.348792
ENSG00000082269	0.0880252	5.2916	0.496101	0.818909
ENSG00000082293	-1.35241	-1.31157	0.00105114	0.0101236
ENSG00000082397	0.127362	4.22306	0.4184	0.744955
ENSG00000082438	0.109217	5.70934	0.39665	0.722065
ENSG00000082458	-0.0122504	5.00901	0.919953	1
ENSG00000082482	-0.5302	0.143014	0.0820922	0.259971
ENSG00000082497	-0.905536	3.70213	1.06634e-06	4.20987e-05
ENSG00000082512	0.0594593	3.04579	0.586858	0.898301
ENSG00000082515	0.33614	4.18656	5.41605e-05	0.00096745
ENSG00000082516	0.191786	4.7555	0.0245236	0.109506
ENSG00000082556	-2.54493	-1.99897	3.58408e-05	0.000699728
ENSG00000082641	-0.260607	8.97693	0.00420981	0.0293624
ENSG00000082684	-0.390046	1.14641	0.0826441	0.261308
ENSG00000082701	-0.241113	6.43843	0.00538995	0.0353503
ENSG00000082781	-0.551314	7.64461	2.18376e-07	1.15657e-05
ENSG00000082805	0.120329	6.50746	0.256471	0.553584
ENSG00000082898	-0.0567512	7.41725	0.377362	0.699921
ENSG00000082929	-0.369245	-3.11818	0.199448	0.470301
ENSG00000082996	-0.266712	5.83318	0.00310613	0.0233058
ENSG00000083067	-1.80562	-1.71437	9.82792e-09	9.32437e-07
ENSG00000083093	0.0558013	4.39181	0.453731	0.782589
ENSG00000083097	0.159763	3.96767	0.131849	0.357349
ENSG00000083099	0.0752265	4.82695	0.23895	0.529237
ENSG00000083123	-0.117251	2.88866	0.249544	0.544133
ENSG00000083168	-0.132718	5.85462	0.298857	0.607122
ENSG00000083223	0.221052	5.85957	0.033672	0.138515
ENSG00000083290	-0.116283	4.19143	0.295371	0.602791
ENSG00000083307	-0.130508	6.04957	0.24215	0.534096
ENSG00000083312	0.144887	6.66177	0.079978	0.255361
ENSG00000083444	-0.122509	7.72201	0.296403	0.604266
ENSG00000083454	-0.289067	0.484054	0.150979	0.391849
ENSG00000083457	0.292018	3.99166	0.00485052	0.0326625
ENSG00000083520	-0.0333984	5.92679	0.766932	1
ENSG00000083535	-0.350125	3.81413	0.00421208	0.0293739
ENSG00000083544	0.094308	3.63056	0.205933	0.48087
ENSG00000083622	-0.860178	-4.67681	0.0638612	0.218663
ENSG00000083635	0.0735342	3.23664	0.339529	0.656661
ENSG00000083642	-0.0204825	4.89295	0.812966	1
ENSG00000083720	-0.0174134	5.14745	0.883945	1
ENSG00000083750	-0.303261	2.98272	0.00321425	0.0239421
ENSG00000083782	-2.3481	0.177805	9.98786e-06	0.000249734
ENSG00000083799	0.208525	5.9537	0.0238206	0.107334
ENSG00000083807	-0.334403	2.05292	0.0853909	0.267629
ENSG00000083812	0.176676	3.39102	0.0132764	0.0693298
ENSG00000083814	0.333148	0.664268	0.022199	0.101817
ENSG00000083817	0.059611	2.6282	0.527454	0.847919
ENSG00000083828	0.0564072	2.49468	0.505511	0.827709
ENSG00000083838	-0.0883577	2.64329	0.285383	0.589538
ENSG00000083844	-0.0285055	4.8064	0.740668	1
ENSG00000083845	0.350844	9.15747	0.000347481	0.00423616
ENSG00000083857	-0.204959	8.38594	0.255991	0.553067
ENSG00000083896	-0.0396382	6.00332	0.502654	0.825065
ENSG00000083937	0.326264	5.21469	4.88531e-05	0.000891164
ENSG00000084070	0.160502	5.40809	0.0577853	0.203578
ENSG00000084072	0.114046	5.29508	0.16902	0.423075
ENSG00000084073	-0.0313462	6.14307	0.694552	0.97771
ENSG00000084090	-0.191899	7.31463	0.01533	0.0772477
ENSG00000084092	0.0179924	4.70506	0.777808	1
ENSG00000084093	-0.0790142	5.32521	0.338627	0.655657
ENSG00000084110	1.65117	2.84013	1.9205e-07	1.05025e-05
ENSG00000084112	-0.145139	6.01788	0.122037	0.339659
ENSG00000084207	0.0221953	10.5026	0.840974	1
ENSG00000084234	0.169761	8.90219	0.0832836	0.262616
ENSG00000084444	-0.398928	3.36867	0.00234738	0.0187676
ENSG00000084453	-0.636472	1.41652	0.089616	0.276305
ENSG00000084463	-0.129332	6.51939	0.114723	0.326087
ENSG00000084623	0.15751	7.82328	0.0291155	0.124259
ENSG00000084628	-0.188922	0.0133956	0.340891	0.657948
ENSG00000084636	-0.256268	7.19566	0.103165	0.303932
ENSG00000084652	0.100727	6.57825	0.113442	0.323755
ENSG00000084674	-0.0696368	-1.90684	0.856383	1
ENSG00000084676	-0.187705	5.39634	0.0778622	0.250617
ENSG00000084693	-0.478762	4.64703	1.19425e-07	7.33315e-06
ENSG00000084710	-0.309825	2.11501	0.189374	0.454773
ENSG00000084731	-0.551913	4.6385	3.42694e-05	0.000677137
ENSG00000084733	0.149447	8.21832	0.127097	0.34839
ENSG00000084734	-0.277352	-2.11592	0.208255	0.484233
ENSG00000084754	0.07104	7.81741	0.280617	0.583732
ENSG00000084764	-0.698561	4.15496	5.13389e-06	0.000146124
ENSG00000084774	-0.136784	6.45482	0.144051	0.379191
ENSG00000085063	0.224184	8.93562	0.0526393	0.190486
ENSG00000085117	0.137085	7.61034	0.235739	0.524739
ENSG00000085185	-0.378263	4.19055	0.00116873	0.0110016
ENSG00000085224	-0.22577	5.8154	0.0208809	0.0972315
ENSG00000085231	0.215138	3.49065	0.00357537	0.0259497
ENSG00000085265	0.0324247	1.58565	0.863742	1
ENSG00000085274	-0.46533	4.1812	1.80914e-08	1.55872e-06
ENSG00000085276	-0.483199	3.6032	0.0141526	0.0727143
ENSG00000085365	0.0451401	5.72211	0.607015	0.915224
ENSG00000085377	0.136921	5.9571	0.0443053	0.168918
ENSG00000085382	-0.106349	3.08318	0.258026	0.555554
ENSG00000085415	-0.0692632	5.6791	0.483784	0.810165
ENSG00000085433	0.029483	4.95032	0.770099	1
ENSG00000085449	0.280551	5.62245	0.00209599	0.0172057
ENSG00000085465	-0.262394	-0.180674	0.114877	0.326401
ENSG00000085491	0.279668	5.37007	0.00713149	0.0437547
ENSG00000085511	-0.0185531	5.46069	0.840438	1
ENSG00000085514	0.546354	2.36423	0.00079364	0.00813037
ENSG00000085552	-0.548339	5.50435	0.000284626	0.00360902
ENSG00000085563	0.0993454	0.853048	0.577695	0.89048
ENSG00000085644	-0.0828338	4.38162	0.314794	0.627418
ENSG00000085662	-0.356826	6.24909	0.0104278	0.0578256
ENSG00000085719	-0.075269	7.1031	0.416649	0.742995
ENSG00000085721	-0.028137	5.2824	0.689149	0.973441
ENSG00000085733	-0.957852	9.22368	4.56069e-07	2.09701e-05
ENSG00000085741	-0.464115	2.61396	0.128667	0.351434
ENSG00000085760	-0.00480839	5.13815	0.948952	1
ENSG00000085788	-0.342364	4.87126	0.00910386	0.0523928
ENSG00000085831	0.115642	3.51076	0.541078	0.860997
ENSG00000085832	0.203368	5.81722	0.00259313	0.0202951
ENSG00000085840	0.0396269	3.74856	0.707012	0.986144
ENSG00000085871	0.0889889	5.04421	0.374753	0.697314
ENSG00000085872	-0.064424	5.61738	0.416103	0.74235
ENSG00000085978	0.0958236	4.82455	0.192549	0.45934
ENSG00000085982	0.221014	5.26983	0.0158494	0.0792461
ENSG00000085998	-0.0169901	5.95041	0.837498	1
ENSG00000085999	-0.0868902	3.30474	0.424881	0.75189
ENSG00000086015	-0.183193	5.5547	0.0185069	0.0890144
ENSG00000086061	0.523973	7.51172	2.68012e-07	1.37142e-05
ENSG00000086062	0.251368	8.00061	0.0188413	0.0901824
ENSG00000086065	0.534388	6.31724	4.46769e-08	3.26272e-06
ENSG00000086102	0.240356	5.49293	0.0065083	0.0407792
ENSG00000086159	-0.366726	-1.97262	0.168109	0.421635
ENSG00000086189	0.279793	4.64557	6.90445e-05	0.00116844
ENSG00000086200	0.197086	4.43036	0.0089639	0.0517826
ENSG00000086205	-0.375754	1.78049	0.100147	0.298109
ENSG00000086232	-0.157442	7.23186	0.0172212	0.0843939
ENSG00000086288	0.581383	-2.15734	0.00229582	0.0184455
ENSG00000086289	-1.27305	2.64395	2.53802e-08	2.07591e-06
ENSG00000086300	0.296759	4.10302	0.0230646	0.104747
ENSG00000086475	-0.0893518	5.3533	0.201416	0.473631
ENSG00000086504	0.385319	6.27826	0.000243164	0.00318325
ENSG00000086506	2.2193	-2.7312	1.63829e-09	2.15879e-07
ENSG00000086544	0.41658	6.82701	0.000202033	0.00274166
ENSG00000086548	0.813877	6.63742	0.000966493	0.00949483
ENSG00000086570	-0.0249462	8.22242	0.892863	1
ENSG00000086589	0.204324	5.36906	0.000487035	0.00552463
ENSG00000086598	-0.0471207	8.04672	0.502341	0.824775
ENSG00000086619	-0.322155	2.59212	0.0188569	0.0902384
ENSG00000086666	0.0960004	5.66749	0.150139	0.390327
ENSG00000086696	0.110703	2.44266	0.632427	0.935143
ENSG00000086712	0.249304	4.33908	0.00461176	0.0314255
ENSG00000086717	-0.239023	0.209105	0.28459	0.588423
ENSG00000086730	0.465168	3.02287	7.79347e-05	0.00128861
ENSG00000086758	-0.0587398	8.17654	0.541647	0.861595
ENSG00000086827	0.0767362	4.44931	0.305814	0.616593
ENSG00000086848	0.161873	2.55843	0.0266485	0.116265
ENSG00000086967	-1.76624	5.05044	0.000405541	0.00478509
ENSG00000086991	-0.552631	2.49109	0.00123822	0.0114881
ENSG00000087008	0.282487	4.40984	0.0047826	0.0323183
ENSG00000087053	0.0180101	5.40364	0.823726	1
ENSG00000087074	0.039774	6.88482	0.742053	1
ENSG00000087076	0.202589	1.50991	0.194145	0.461861
ENSG00000087077	0.137668	6.77068	0.135034	0.363495
ENSG00000087085	-1.56097	2.29498	2.88277e-08	2.30633e-06
ENSG00000087086	0.15365	10.7561	0.237756	0.527519
ENSG00000087087	0.0505336	6.67646	0.344977	0.663378
ENSG00000087088	0.381017	5.79961	3.57155e-06	0.000108952
ENSG00000087095	-0.132427	3.94444	0.0483014	0.179415
ENSG00000087111	-0.263634	6.19061	0.000643293	0.00689863
ENSG00000087116	-0.372043	6.60674	0.0703291	0.234004
ENSG00000087128	0.549934	5.73611	0.0472617	0.176786
ENSG00000087152	0.129585	6.5473	0.0259684	0.114154
ENSG00000087157	-0.105029	4.58869	0.112672	0.322453
ENSG00000087191	0.0806142	7.28637	0.295711	0.603323
ENSG00000087206	0.138683	4.44398	0.0406259	0.158577
ENSG00000087237	-0.271478	0.0778439	0.0915246	0.280302
ENSG00000087245	-0.548751	8.68938	0.00519624	0.0343893
ENSG00000087250	-1.69275	-1.71984	0.000141539	0.00207231
ENSG00000087253	0.0280175	5.43395	0.814962	1
ENSG00000087258	-0.706213	2.48024	4.64259e-05	0.000856874
ENSG00000087263	0.151224	5.60837	0.0239274	0.107639
ENSG00000087266	0.141458	5.6843	0.109566	0.316469
ENSG00000087269	0.199105	6.00636	0.00764209	0.0460696
ENSG00000087274	0.108464	7.4601	0.134765	0.362943
ENSG00000087299	-0.238701	3.46665	0.0283995	0.122047
ENSG00000087301	-0.503956	2.6217	2.79471e-05	0.000572992
ENSG00000087302	0.104032	6.71187	0.140181	0.372586
ENSG00000087303	-0.230238	4.31029	0.307776	0.618898
ENSG00000087338	-0.299403	4.4771	0.00067499	0.00714731
ENSG00000087365	-0.0196401	8.05229	0.79292	1
ENSG00000087448	-0.224585	4.94684	0.0205118	0.0960227
ENSG00000087460	-0.244542	9.58353	0.00109037	0.0104251
ENSG00000087470	0.0262775	6.54569	0.727608	1
ENSG00000087494	-0.205427	7.90706	0.334039	0.650075
ENSG00000087495	-2.36476	0.725547	6.06691e-10	9.91742e-08
ENSG00000087502	-0.0531361	5.53296	0.460707	0.789129
ENSG00000087510	8.51913e-05	5.63552	0.984947	1
ENSG00000087586	0.0745465	4.99616	0.494905	0.818186
ENSG00000087589	0.33076	0.884447	0.0623935	0.215016
ENSG00000087842	-0.778401	4.5455	1.10375e-05	0.000271552
ENSG00000087884	0.0272966	2.91322	0.814074	1
ENSG00000087903	-0.233575	3.94977	0.0239448	0.107661
ENSG00000087995	0.00448441	3.91143	0.935413	1
ENSG00000088002	0.849912	6.41883	9.27703e-05	0.00148048
ENSG00000088035	0.117713	3.69577	0.0712263	0.236203
ENSG00000088038	-0.0227787	5.78744	0.726124	1
ENSG00000088053	-0.457701	-1.99409	0.0685026	0.229861
ENSG00000088179	0.260404	4.04598	0.000668168	0.00709764
ENSG00000088205	-0.136573	6.49887	0.0719204	0.237549
ENSG00000088247	0.0485945	7.64501	0.491736	0.815729
ENSG00000088256	0.126726	6.25987	0.0389258	0.153688
ENSG00000088280	-0.392613	4.68685	0.00223894	0.0180967
ENSG00000088298	-0.0979423	4.96007	0.29535	0.60279
ENSG00000088305	-0.0417223	3.59422	0.798878	1
ENSG00000088320	-0.141551	-0.359561	0.427171	0.754337
ENSG00000088325	0.0307381	6.73941	0.754726	1
ENSG00000088340	0.0341543	1.31301	0.843205	1
ENSG00000088356	-0.0737418	4.45024	0.445421	0.773971
ENSG00000088367	-0.64501	5.92092	0.000433595	0.00504427
ENSG00000088386	0.397164	2.71964	0.0986749	0.295132
ENSG00000088387	-0.0304937	6.57466	0.817064	1
ENSG00000088448	-0.210468	5.33882	0.0369736	0.148186
ENSG00000088451	-0.0142596	3.06321	0.884005	1
ENSG00000088538	0.180395	0.74758	0.309014	0.620372
ENSG00000088543	-0.165894	1.1752	0.26997	0.569846
ENSG00000088682	0.0127195	5.51595	0.848178	1
ENSG00000088726	0.885469	5.69424	3.86559e-08	2.88645e-06
ENSG00000088727	0.439718	1.70139	3.38352e-06	0.000104464
ENSG00000088756	-0.340289	2.66296	0.109889	0.317116
ENSG00000088766	-0.131142	4.92703	0.120076	0.336027
ENSG00000088782	-0.405475	-4.83993	0.316146	0.628975
ENSG00000088808	-0.250637	5.14527	0.00807925	0.0480017
ENSG00000088812	-0.407871	6.40487	7.58796e-05	0.00126049
ENSG00000088826	-0.270639	4.97609	0.0333884	0.137676
ENSG00000088827	0.664149	3.75575	0.000456257	0.00525434
ENSG00000088832	0.147261	8.00282	0.0588142	0.206087
ENSG00000088833	0.0605027	6.92533	0.43585	0.763461
ENSG00000088836	-0.500322	4.25962	0.0102557	0.057107
ENSG00000088854	-0.269113	4.3586	0.00797964	0.0475687
ENSG00000088876	-0.151438	3.31585	0.0528477	0.191046
ENSG00000088881	-0.637404	3.04183	0.000243869	0.00318933
ENSG00000088882	-0.197292	4.50053	0.324419	0.638712
ENSG00000088888	-0.276309	6.60127	0.00166113	0.0144688
ENSG00000088899	-0.4732	3.37949	0.00392576	0.0278786
ENSG00000088926	-4.45594	-2.10249	7.80447e-06	0.000204345
ENSG00000088930	-0.0949334	6.61847	0.232898	0.520734
ENSG00000088970	-0.0972517	4.10009	0.476463	0.803444
ENSG00000088986	0.36588	8.08472	5.0041e-05	0.000907808
ENSG00000088992	-0.284571	0.660394	0.176347	0.43453
ENSG00000089006	0.170079	6.44897	0.013503	0.0702298
ENSG00000089009	0.214892	9.21553	0.00681794	0.0422818
ENSG00000089012	1.15725	1.48419	8.9494e-10	1.32994e-07
ENSG00000089022	0.00180363	4.71321	0.966065	1
ENSG00000089041	-0.200575	2.66305	0.238564	0.528557
ENSG00000089048	-0.145315	4.45881	0.156487	0.401494
ENSG00000089050	-0.213692	4.48233	0.0211002	0.0980413
ENSG00000089053	-0.00346546	6.84735	0.951116	1
ENSG00000089057	-0.227325	4.95795	0.0326704	0.135419
ENSG00000089060	0.0613814	5.42815	0.403243	0.728388
ENSG00000089063	-0.228295	6.11459	0.00531394	0.0349771
ENSG00000089091	-0.341868	0.915411	0.0095732	0.0542963
ENSG00000089094	-0.024415	5.16291	0.737268	1
ENSG00000089101	-1.26095	-1.07894	3.65775e-07	1.76421e-05
ENSG00000089116	-0.163088	1.21103	0.542302	0.862362
ENSG00000089123	-0.163466	3.24975	0.0674675	0.227305
ENSG00000089127	0.523569	6.89042	0.000832471	0.00842912
ENSG00000089154	-0.0248764	7.28496	0.744605	1
ENSG00000089157	0.146607	10.5501	0.078566	0.252144
ENSG00000089159	0.0858842	7.55974	0.449298	0.778638
ENSG00000089163	-0.0451726	-0.414396	0.748371	1
ENSG00000089169	-0.178938	-3.11184	0.484371	0.810788
ENSG00000089177	-0.334078	5.10908	0.00370718	0.026674
ENSG00000089195	0.00890112	4.91016	0.906044	1
ENSG00000089199	-2.27732	4.90328	2.64077e-06	8.55499e-05
ENSG00000089220	0.0709237	7.39705	0.346825	0.665345
ENSG00000089225	-3.22035	-0.964032	3.82606e-09	4.30133e-07
ENSG00000089234	-0.0294426	4.69648	0.594793	0.904778
ENSG00000089248	0.132963	6.9845	0.100622	0.298915
ENSG00000089250	-1.4613	3.24352	2.0932e-05	0.000453286
ENSG00000089280	0.0909964	7.90047	0.145085	0.38122
ENSG00000089289	0.0503905	5.68971	0.460103	0.788473
ENSG00000089327	1.04085	7.39434	6.483e-15	6.64595e-12
ENSG00000089335	-0.435107	3.17778	2.98293e-05	0.000606238
ENSG00000089351	-0.248834	5.41469	0.0127527	0.0672175
ENSG00000089356	0.535074	8.81117	0.000342313	0.00418736
ENSG00000089472	-0.567072	3.57098	0.00321494	0.0239421
ENSG00000089486	0.119981	4.86624	0.250554	0.54555
ENSG00000089505	-0.284622	-0.498119	0.0603961	0.210151
ENSG00000089558	-0.753695	-1.65831	0.00247666	0.0195691
ENSG00000089597	-0.266346	8.83887	0.00123932	0.0114966
ENSG00000089639	0.176926	4.41684	0.0190518	0.0908905
ENSG00000089682	0.0674498	3.32557	0.412905	0.738846
ENSG00000089685	0.0275994	6.18187	0.794167	1
ENSG00000089692	1.60716	3.318	1.96512e-17	6.2556e-14
ENSG00000089693	0.0415314	7.95274	0.563808	0.879897
ENSG00000089723	0.270295	2.94037	0.100243	0.298297
ENSG00000089737	0.044991	7.23828	0.45291	0.782065
ENSG00000089775	-0.0790674	3.25594	0.325833	0.640474
ENSG00000089818	-0.0509424	4.87739	0.529697	0.849985
ENSG00000089820	0.137552	4.41611	0.377411	0.699977
ENSG00000089847	-0.190651	-0.844458	0.306498	0.617361
ENSG00000089876	0.116851	5.58801	0.101777	0.30128
ENSG00000089902	0.129048	6.47076	0.210417	0.487649
ENSG00000089916	-0.129514	4.91648	0.104368	0.306504
ENSG00000090006	-0.0987433	6.8181	0.495949	0.818793
ENSG00000090013	0.0236285	6.02994	0.8316	1
ENSG00000090020	0.0986955	6.77224	0.314963	0.627547
ENSG00000090054	-0.0249168	5.93868	0.796812	1
ENSG00000090060	-0.037093	7.43708	0.574259	0.88747
ENSG00000090061	0.000634277	3.78408	0.978243	1
ENSG00000090097	0.416711	4.44368	3.94735e-05	0.000755769
ENSG00000090104	0.441927	5.2649	0.0075419	0.0456294
ENSG00000090238	-0.107552	4.85702	0.273114	0.573747
ENSG00000090263	0.106009	4.65411	0.228053	0.513508
ENSG00000090266	0.178191	5.9604	0.070221	0.233772
ENSG00000090273	0.253603	7.00135	0.00712138	0.0437155
ENSG00000090316	0.114108	6.14994	0.159055	0.405603
ENSG00000090339	0.15463	6.36064	0.322358	0.63629
ENSG00000090372	0.186375	6.6328	0.00150255	0.0133763
ENSG00000090376	-0.27705	3.15895	0.106989	0.311668
ENSG00000090382	-0.155043	7.49289	0.593364	0.903358
ENSG00000090402	-0.620556	-4.53321	0.22424	0.508042
ENSG00000090432	0.151638	5.51399	0.0540962	0.194247
ENSG00000090447	-0.0652857	4.25126	0.492846	0.816538
ENSG00000090470	0.00303312	4.20366	0.953875	1
ENSG00000090487	-0.107561	6.25639	0.0669687	0.226043
ENSG00000090512	-1.87535	2.74599	2.99925e-05	0.000608731
ENSG00000090520	-0.342489	6.72384	4.09465e-05	0.000777084
ENSG00000090530	-1.34966	7.00907	8.16239e-08	5.33714e-06
ENSG00000090534	-0.810854	-1.97167	6.67126e-05	0.0011347
ENSG00000090539	-0.822659	2.12223	1.43205e-05	0.000335196
ENSG00000090554	0.595402	1.2789	4.43574e-07	2.05701e-05
ENSG00000090565	-0.148585	5.14846	0.0687729	0.230487
ENSG00000090581	0.00472726	5.38983	0.941975	1
ENSG00000090612	-0.159757	3.83022	0.164915	0.41618
ENSG00000090615	0.00211607	6.56824	0.966239	1
ENSG00000090621	0.0898968	7.30241	0.243786	0.536051
ENSG00000090659	0.630743	3.06882	0.00140627	0.0127176
ENSG00000090661	0.210906	5.79585	0.0717055	0.237148
ENSG00000090674	0.147812	4.41089	0.0468224	0.175593
ENSG00000090686	0.181591	5.51369	0.00102719	0.00993403
ENSG00000090776	-0.0411123	7.83668	0.736845	1
ENSG00000090857	-0.362449	5.32517	0.000360779	0.00436944
ENSG00000090861	-0.320704	7.2528	6.59668e-05	0.00112581
ENSG00000090863	-0.275042	7.8702	0.000335057	0.00411728
ENSG00000090889	-0.0758031	4.92312	0.479351	0.805995
ENSG00000090905	-0.0256561	5.40693	0.737926	1
ENSG00000090924	0.210988	4.99897	0.0241486	0.108335
ENSG00000090932	0.407136	-0.345594	0.0969337	0.291655
ENSG00000090971	0.0392973	3.38505	0.75717	1
ENSG00000090975	0.110115	4.33797	0.236604	0.525953
ENSG00000090989	0.0894772	5.37304	0.183759	0.445552
ENSG00000091009	0.0566511	4.41485	0.392528	0.717735
ENSG00000091010	-0.430127	-3.57164	0.0328461	0.135959
ENSG00000091039	-0.0472669	6.0203	0.646689	0.947912
ENSG00000091073	0.118714	5.69014	0.224424	0.508174
ENSG00000091106	0.354732	0.558282	0.00295916	0.0224735
ENSG00000091127	-0.188673	4.93819	0.0688427	0.230631
ENSG00000091128	-0.447213	0.135353	0.145588	0.382106
ENSG00000091129	-1.42694	4.20472	3.53391e-06	0.000108038
ENSG00000091136	0.0648664	7.69747	0.574992	0.888126
ENSG00000091137	-0.924568	-0.840347	0.000222458	0.00296429
ENSG00000091138	-0.834978	-4.04553	0.0141907	0.0728914
ENSG00000091140	-0.0823086	6.27838	0.310978	0.622831
ENSG00000091157	0.147106	3.9124	0.119695	0.335326
ENSG00000091164	0.330404	5.70812	1.34801e-06	5.03593e-05
ENSG00000091181	-0.0837794	-1.69707	0.793356	1
ENSG00000091262	-0.42205	0.509663	0.0154768	0.0777932
ENSG00000091317	0.514017	6.50394	8.81244e-10	1.31913e-07
ENSG00000091409	-0.258456	10.0066	0.122281	0.340026
ENSG00000091428	-0.146719	2.44835	0.275231	0.576533
ENSG00000091436	0.0305093	6.63443	0.790862	1
ENSG00000091482	-1.56212	2.94276	0.00396976	0.0281151
ENSG00000091483	0.193468	6.09573	0.00415838	0.0290697
ENSG00000091490	-0.319803	5.65915	0.0392752	0.154678
ENSG00000091513	-1.78786	2.93527	1.06404e-05	0.000263863
ENSG00000091527	-0.0828204	7.57268	0.231653	0.518852
ENSG00000091536	-0.370361	-0.973192	0.0240716	0.108095
ENSG00000091542	-0.199189	6.54415	0.0056108	0.0364157
ENSG00000091583	0.919532	-2.9692	0.043448	0.166605
ENSG00000091592	-0.138027	5.46567	0.257951	0.555475
ENSG00000091622	-0.257127	4.8838	0.07405	0.242266
ENSG00000091640	0.160948	5.34206	0.0524518	0.189998
ENSG00000091651	0.0656046	3.61297	0.55985	0.877443
ENSG00000091656	-0.200007	3.13236	0.42148	0.748125
ENSG00000091664	-0.110661	-4.65751	0.995334	1
ENSG00000091704	-1.98072	-3.10476	9.0278e-06	0.000230639
ENSG00000091732	0.10499	3.892	0.146964	0.384582
ENSG00000091831	-0.69425	1.67849	0.00112457	0.0106862
ENSG00000091844	-0.2344	0.721124	0.23287	0.520699
ENSG00000091879	0.0747871	3.88808	0.572586	0.886192
ENSG00000091947	0.146343	5.01329	0.0439646	0.16793
ENSG00000091972	-0.5385	2.81059	0.00857843	0.0501691
ENSG00000091986	-1.01427	6.43943	1.40849e-06	5.20539e-05
ENSG00000092009	-0.178546	-1.361	0.565103	0.880773
ENSG00000092010	0.6121	7.70181	2.60307e-11	7.02862e-09
ENSG00000092020	0.0272139	3.84633	0.701763	0.983158
ENSG00000092036	-0.020788	4.071	0.824562	1
ENSG00000092051	1.48641	-1.14637	1.82962e-14	1.60379e-11
ENSG00000092054	-1.84025	6.24017	0.00182978	0.0155393
ENSG00000092067	-0.653057	-0.867029	0.0346616	0.141489
ENSG00000092068	-0.618693	7.93512	0.000981159	0.009596
ENSG00000092094	0.104666	4.18764	0.177345	0.436136
ENSG00000092096	-0.947183	3.09948	1.87255e-07	1.0312e-05
ENSG00000092098	0.0546452	4.43829	0.565688	0.881178
ENSG00000092108	0.0881739	5.5801	0.215073	0.494966
ENSG00000092140	-0.210702	4.28995	0.0384222	0.152286
ENSG00000092148	-0.139047	7.13373	0.174345	0.431142
ENSG00000092199	0.137341	8.54815	0.0186031	0.0893279
ENSG00000092200	0.210463	-1.6324	0.0719209	0.237549
ENSG00000092201	0.0287282	7.21831	0.717785	0.993977
ENSG00000092203	0.0511724	6.50181	0.491735	0.815729
ENSG00000092208	-0.0895997	3.18002	0.375348	0.697794
ENSG00000092295	0.883985	8.42241	0.000316639	0.0039325
ENSG00000092330	0.150894	5.98819	0.0610245	0.211612
ENSG00000092345	-0.329639	-3.33096	0.358553	0.678567
ENSG00000092377	-1.22661	-2.36653	0.0172774	0.0846094
ENSG00000092421	-0.235051	3.66543	0.264089	0.561952
ENSG00000092439	-0.201568	5.19809	0.0366313	0.147165
ENSG00000092445	-0.344584	4.62754	0.00284954	0.0218439
ENSG00000092470	0.0269274	3.79008	0.794608	1
ENSG00000092529	-0.482866	0.403382	0.0475129	0.177423
ENSG00000092531	-0.0816766	5.14617	0.305042	0.615611
ENSG00000092607	-0.792075	2.41791	0.00141256	0.0127597
ENSG00000092621	-0.719483	5.5573	0.000430984	0.00502065
ENSG00000092758	-0.7188	2.61876	0.00282963	0.0217189
ENSG00000092820	0.214174	9.1409	0.019568	0.0926079
ENSG00000092841	0.347507	9.58808	0.000669247	0.00710641
ENSG00000092847	-0.263008	5.31672	0.00641414	0.0403606
ENSG00000092850	-0.949482	-1.4691	0.000244922	0.00319879
ENSG00000092853	0.129644	3.48353	0.304634	0.615012
ENSG00000092871	-0.215258	4.55855	0.0572365	0.202257
ENSG00000092929	0.497822	5.3176	0.000468308	0.00536452
ENSG00000092931	-0.189441	4.69448	0.010358	0.0575233
ENSG00000092964	-0.0149556	5.67598	0.910097	1
ENSG00000092969	-0.484194	3.54047	0.0143541	0.0735121
ENSG00000092978	-0.259018	4.19084	0.00155113	0.0137083
ENSG00000093000	0.0734891	6.39059	0.318168	0.63134
ENSG00000093009	-0.099241	4.47595	0.406127	0.731828
ENSG00000093010	0.0588528	7.11447	0.502054	0.824506
ENSG00000093072	0.329611	5.04914	0.0726581	0.23933
ENSG00000093100	-0.897267	-2.96112	8.81183e-05	0.00141822
ENSG00000093134	0.304736	1.20342	0.23705	0.526591
[truncated: 58,485 more rows]

## Sheet: HNSC log2FC>1.3
Ensembl ID	logFC	logCPM	PValue	FDR
ENSG00000108342	1.30892	3.29891	2.23876e-06	7.51009e-05
ENSG00000176083	1.31312	0.965682	7.44283e-09	7.45306e-07
ENSG00000167633	1.31592	-3.42226	1.3198e-06	4.96028e-05
ENSG00000179165	1.31655	-3.6222	1.53512e-12	6.92899e-10
ENSG00000096996	1.32009	2.55909	1.70401e-14	1.53826e-11
ENSG00000255680	1.32588	-3.5275	2.26195e-07	1.1938e-05
ENSG00000253838	1.32972	-3.45244	8.9144e-06	0.000228365
ENSG00000227191	1.33933	-0.103584	5.32653e-11	1.28866e-08
ENSG00000251517	1.34149	-3.77025	7.39881e-07	3.10765e-05
ENSG00000267353	1.3416	-4.51591	3.41787e-05	0.000675566
ENSG00000276405	1.3423	-3.21207	4.5169e-06	0.00013181
ENSG00000256948	1.34259	-3.37479	1.07448e-06	4.23484e-05
ENSG00000137033	1.34292	3.91151	7.63747e-08	5.05955e-06
ENSG00000163217	1.34408	-4.60018	1.94962e-05	0.00042864
ENSG00000211899	1.34488	7.33944	6.70198e-06	0.000181076
ENSG00000255071	1.35128	1.22446	1.5637e-07	8.99023e-06
ENSG00000163202	1.35587	6.64864	1.09043e-05	0.000268973
ENSG00000142621	1.35666	1.98253	1.52806e-10	3.11185e-08
ENSG00000237629	1.36407	-4.11194	2.27763e-07	1.19998e-05
ENSG00000227096	1.36514	-3.36123	1.48164e-05	0.00034335
ENSG00000178084	1.36648	-3.49583	1.18168e-06	4.55524e-05
ENSG00000261025	1.36846	-4.21638	8.22297e-09	8.11338e-07
ENSG00000240403	1.37028	-3.16337	3.6699e-07	1.76866e-05
ENSG00000211752	1.37282	-3.04515	1.09228e-07	6.83187e-06
ENSG00000237647	1.37759	-3.64346	1.69993e-06	6.0303e-05
ENSG00000240476	1.37916	-2.1805	1.28521e-05	0.000307003
ENSG00000211713	1.38728	-4.32301	2.30442e-06	7.65392e-05
ENSG00000129437	1.40868	5.22606	1.41314e-05	0.000331926
ENSG00000236098	1.41389	-4.03343	2.80035e-06	8.97105e-05
ENSG00000153563	1.42016	3.58136	2.94352e-12	1.20293e-09
ENSG00000224227	1.42177	-4.50064	3.44751e-05	0.000679426
ENSG00000214510	1.42242	-3.41774	2.5839e-05	0.000539117
ENSG00000251340	1.4286	-3.96664	1.6232e-07	9.20976e-06
ENSG00000253988	1.4294	-3.95295	5.05314e-08	3.62144e-06
ENSG00000253903	1.43186	-4.81371	5.32065e-05	0.000952943
ENSG00000259828	1.43799	-2.95099	3.82312e-07	1.82793e-05
ENSG00000145649	1.44038	3.29639	2.05534e-12	8.94339e-10
ENSG00000183971	1.44681	1.36902	1.39907e-07	8.28794e-06
ENSG00000175065	1.45112	0.440813	9.89893e-07	3.97819e-05
ENSG00000253196	1.46284	-0.416846	5.74333e-07	2.52086e-05
ENSG00000229588	1.47335	-3.96812	1.23324e-07	7.52673e-06
ENSG00000156006	1.48422	-3.86659	1.40238e-06	5.19731e-05
ENSG00000092051	1.48641	-1.14637	1.82962e-14	1.60379e-11
ENSG00000253147	1.48651	-4.79379	1.69337e-05	0.000381595
ENSG00000125498	1.48654	-3.56546	3.81796e-08	2.86876e-06
ENSG00000227508	1.48864	-3.67002	7.37847e-09	7.43787e-07
ENSG00000134489	1.48892	-2.80195	1.90981e-11	5.44864e-09
ENSG00000182687	1.49051	-0.451494	6.72293e-10	1.07572e-07
ENSG00000248898	1.49117	-3.072	7.30559e-10	1.14473e-07
ENSG00000237347	1.49205	-2.88951	7.93079e-16	1.1992e-12
ENSG00000166948	1.49683	-0.681213	4.88944e-05	0.000891283
ENSG00000242741	1.49933	-1.46969	5.26048e-07	2.35507e-05
ENSG00000272196	1.51095	-4.41047	2.41027e-05	0.000509721
ENSG00000224566	1.51404	-0.254944	8.60404e-09	8.42068e-07
ENSG00000129048	1.51407	1.5692	6.45016e-14	4.4842e-11
ENSG00000168703	1.5188	4.29351	3.35406e-06	0.00010382
ENSG00000258581	1.52154	-3.24991	8.79708e-14	5.60078e-11
ENSG00000266809	1.52164	-4.8286	1.89721e-05	0.000419864
ENSG00000237013	1.52224	-4.42572	3.34522e-06	0.000103599
ENSG00000221474	1.52442	-4.83254	5.6534e-07	2.4977e-05
ENSG00000243910	1.53054	-0.668454	5.38158e-09	5.67063e-07
ENSG00000117560	1.53245	0.200444	3.64725e-13	2.00542e-10
ENSG00000233916	1.53538	-3.07898	2.64802e-13	1.5076e-10
ENSG00000235576	1.53997	-0.499281	3.79824e-13	2.03907e-10
ENSG00000179817	1.54184	-3.57276	3.8083e-05	0.000733092
ENSG00000258521	1.54384	-1.8539	4.65826e-12	1.76784e-09
ENSG00000176659	1.54423	0.920415	1.90993e-08	1.62828e-06
ENSG00000165970	1.54434	-3.55286	1.72351e-07	9.65214e-06
ENSG00000229754	1.54447	0.896974	7.17939e-09	7.27356e-07
ENSG00000257797	1.54596	-3.63095	3.48113e-07	1.69252e-05
ENSG00000100453	1.54872	3.59923	6.2696e-17	1.40446e-13
ENSG00000266852	1.55218	-2.3201	6.7566e-12	2.38982e-09
ENSG00000267279	1.55561	-0.53076	2.73429e-14	2.17602e-11
ENSG00000138755	1.55786	7.0566	5.48673e-10	9.06705e-08
ENSG00000151364	1.56946	2.14759	1.73026e-13	1.01603e-10
ENSG00000248590	1.57208	-2.86061	1.13529e-05	0.000277886
ENSG00000206090	1.57215	-3.80101	7.03589e-06	0.000188048
ENSG00000235711	1.58669	-3.73101	2.24707e-06	7.53378e-05
ENSG00000105374	1.59463	3.15602	1.46134e-16	2.76207e-13
ENSG00000234354	1.59705	-1.0569	5.09105e-07	2.29621e-05
ENSG00000089692	1.60716	3.318	1.96512e-17	6.2556e-14
ENSG00000162078	1.6111	4.44725	6.31659e-06	0.000172793
ENSG00000228373	1.61544	-4.69594	8.18282e-07	3.38524e-05
ENSG00000233158	1.61696	-4.21275	1.706e-08	1.48253e-06
ENSG00000122852	1.62349	-0.714033	1.30814e-06	4.9327e-05
ENSG00000140105	1.62907	9.47623	2.90948e-18	1.09984e-14
ENSG00000229344	1.63015	1.5141	3.55688e-15	4.05908e-12
ENSG00000228437	1.6319	-3.32973	1.19262e-05	0.000289228
ENSG00000145879	1.63602	4.97921	6.02939e-06	0.000166519
ENSG00000235357	1.64334	-3.46753	1.58905e-05	0.000362256
ENSG00000200506	1.6458	-3.76521	1.44655e-10	2.99629e-08
ENSG00000084110	1.65117	2.84013	1.9205e-07	1.05025e-05
ENSG00000235523	1.66156	-4.01711	1.63961e-05	0.000371278
ENSG00000242766	1.68209	-0.38177	1.93318e-05	0.0004258
ENSG00000265641	1.68402	-4.60026	2.12816e-07	1.13578e-05
ENSG00000236045	1.68599	-2.66266	4.02802e-09	4.48668e-07
ENSG00000215456	1.69809	-4.53989	6.2531e-08	4.3273e-06
ENSG00000224893	1.71541	-4.40007	4.01605e-05	0.000765771
ENSG00000242317	1.71545	-3.73749	4.88336e-05	0.000891164
ENSG00000182352	1.72634	-2.68768	1.80547e-05	0.000402508
ENSG00000211685	1.73087	2.0175	2.75677e-07	1.39998e-05
ENSG00000223201	1.74308	-4.49044	1.49741e-05	0.000346705
ENSG00000256039	1.74882	-0.0630119	8.75727e-13	4.2715e-10
ENSG00000254403	1.75691	-2.66306	1.92376e-10	3.79005e-08
ENSG00000179046	1.75967	1.47451	1.78087e-07	9.92493e-06
ENSG00000108417	1.7598	-0.253767	7.61056e-09	7.59518e-07
ENSG00000279676	1.76006	-3.31752	3.88155e-07	1.84566e-05
ENSG00000269495	1.77	-3.09079	2.16336e-09	2.72597e-07
ENSG00000168062	1.77436	4.24113	3.84167e-16	6.63873e-13
ENSG00000131203	1.78636	5.46494	7.40315e-13	3.70053e-10
ENSG00000253819	1.82079	-3.21769	1.75732e-08	1.52493e-06
ENSG00000266976	1.83266	-3.54462	1.48e-06	5.39992e-05
ENSG00000229547	1.83466	-4.71568	2.71199e-06	8.74355e-05
ENSG00000111537	1.8362	-0.516807	1.44984e-15	2.03932e-12
ENSG00000178172	1.83663	4.20607	8.68345e-08	5.64683e-06
ENSG00000221986	1.8467	-0.864645	5.00016e-13	2.58483e-10
ENSG00000236681	1.85656	-4.73143	4.05311e-06	0.000120642
ENSG00000178445	1.85704	3.70735	3.61499e-11	9.26465e-09
ENSG00000154451	1.85752	6.74294	4.58706e-16	7.70664e-13
ENSG00000253957	1.85828	-2.39722	1.09948e-06	4.30141e-05
ENSG00000100450	1.86849	1.8766	1.4468e-18	6.25049e-15
ENSG00000237206	1.87426	-4.42729	4.20613e-09	4.61705e-07
ENSG00000186075	1.88078	-4.2654	4.46132e-07	2.06453e-05
ENSG00000234362	1.90216	-2.18303	1.58526e-15	2.08438e-12
ENSG00000241595	1.9253	-4.0288	8.60151e-06	0.000222042
ENSG00000204880	1.93336	-4.2724	2.53487e-06	8.2829e-05
ENSG00000270356	1.94284	-4.18736	4.26221e-06	0.000125752
ENSG00000257599	1.9493	-3.32964	2.85793e-15	3.38934e-12
ENSG00000267260	1.95596	-2.64635	2.66708e-13	1.5076e-10
ENSG00000226025	1.95619	0.300442	8.96709e-12	2.91589e-09
ENSG00000268088	1.96306	-3.5548	3.54799e-09	4.04892e-07
ENSG00000274274	1.99048	-4.81501	9.57778e-09	9.11914e-07
ENSG00000169245	1.99182	7.1701	1.25635e-14	1.16905e-11
ENSG00000138472	1.99601	-2.9548	7.37001e-10	1.15183e-07
ENSG00000109511	2.00309	1.01319	3.26478e-09	3.79738e-07
ENSG00000248698	2.01096	-4.29843	3.69102e-10	6.47085e-08
ENSG00000212721	2.0248	-4.66052	1.86885e-07	1.03039e-05
ENSG00000036828	2.02958	-3.45739	5.96814e-17	1.38835e-13
ENSG00000168484	2.06614	-1.51527	1.1768e-07	7.23336e-06
ENSG00000217094	2.06733	-0.846505	7.42293e-40	4.48961e-35
ENSG00000169059	2.08943	-3.07111	3.85224e-07	1.8375e-05
ENSG00000224589	2.09689	-4.65808	1.65671e-09	2.17832e-07
ENSG00000228660	2.10115	-4.79067	6.63669e-09	6.81506e-07
ENSG00000185634	2.10523	0.817593	3.18826e-22	2.75479e-18
ENSG00000261520	2.10978	-2.01611	1.82326e-07	1.01078e-05
ENSG00000261514	2.12362	-4.44306	9.20994e-09	8.88529e-07
ENSG00000100867	2.13852	3.81538	4.25818e-14	3.14082e-11
ENSG00000260053	2.14237	-4.10483	3.14847e-08	2.48278e-06
ENSG00000259023	2.1844	-3.25926	4.45252e-12	1.72629e-09
ENSG00000204614	2.18533	-3.39302	7.96158e-13	3.94705e-10
ENSG00000250636	2.20506	-4.79252	1.23559e-08	1.12549e-06
ENSG00000086506	2.2193	-2.7312	1.63829e-09	2.15879e-07
ENSG00000211930	2.27454	-3.53997	1.459e-10	3.00153e-08
ENSG00000242951	2.2759	-1.21246	5.34532e-34	1.6165e-29
ENSG00000254416	2.29164	-3.17869	2.52037e-10	4.77806e-08
ENSG00000253898	2.29864	-1.48303	1.78425e-06	6.28153e-05
ENSG00000169248	2.30335	5.65921	4.52552e-17	1.19007e-13
ENSG00000241294	2.36659	3.20632	7.86608e-14	5.06132e-11
ENSG00000244057	2.40909	1.42163	1.51251e-06	5.50098e-05
ENSG00000234115	2.41384	-2.63657	3.58036e-14	2.70689e-11
ENSG00000158874	2.41835	-2.09583	3.16998e-08	2.49636e-06
ENSG00000228528	2.43052	-4.26116	9.12136e-09	8.84114e-07
ENSG00000258694	2.4679	-4.60153	1.10035e-11	3.34434e-09
ENSG00000264629	2.55423	-2.36555	9.06978e-11	1.98756e-08
ENSG00000183036	2.59331	0.155248	1.31957e-06	4.96028e-05
ENSG00000266181	2.61643	-4.71713	1.59738e-10	3.24208e-08
ENSG00000182898	2.62933	0.760626	2.3937e-19	1.31617e-15
ENSG00000211976	2.67236	3.34191	9.74432e-17	1.96455e-13
ENSG00000240871	2.70819	-4.57079	4.55752e-11	1.12719e-08
ENSG00000189023	2.72136	-3.76768	3.82174e-08	2.86876e-06
ENSG00000214643	2.75396	-4.78461	1.79608e-12	7.92938e-10
ENSG00000212722	2.84458	-4.62715	6.67427e-12	2.37459e-09
ENSG00000206013	2.9096	-3.91925	8.96274e-19	4.51745e-15
ENSG00000276627	2.93865	-4.5719	6.78112e-11	1.582e-08
ENSG00000256441	3.10557	-4.60275	2.02189e-14	1.7224e-11
ENSG00000241566	3.20578	-0.379144	1.46005e-21	1.10385e-17
ENSG00000237153	3.25459	-4.42465	7.29587e-14	4.8972e-11
ENSG00000231748	3.30126	-4.35552	9.07559e-17	1.89282e-13
ENSG00000236921	3.34828	-3.58629	3.84556e-17	1.09642e-13
ENSG00000242752	3.46012	-4.72523	7.44823e-17	1.6089e-13
ENSG00000205426	3.48284	4.02523	6.9209e-30	1.04649e-25
ENSG00000176988	3.55387	-3.45778	7.35596e-16	1.1408e-12
ENSG00000206105	3.67185	-4.64134	5.62673e-15	5.97055e-12
ENSG00000264695	3.70659	-4.29037	7.50558e-27	9.07919e-23
ENSG00000165584	4.25749	-4.39381	9.37926e-23	9.45477e-19
ENSG00000223587	5.23079	-4.33878	1.46644e-30	2.95649e-26

## Sheet: HNSC log2FC<-1.3
Ensembl ID	logFC	logCPM	PValue	FDR
ENSG00000164816	-9.273	1.57245	6.67528e-07	2.85128e-05
ENSG00000171201	-8.5656	0.448022	1.25146e-08	1.13823e-06
ENSG00000186895	-8.09568	-0.085602	9.90019e-10	1.44288e-07
ENSG00000134551	-7.83242	2.67902	3.03513e-14	2.35351e-11
ENSG00000110484	-7.8041	2.94151	4.28767e-08	3.15105e-06
ENSG00000164822	-7.63869	-0.120773	4.25192e-07	1.98127e-05
ENSG00000007350	-7.05356	3.39523	1.78787e-12	7.92938e-10
ENSG00000150244	-6.82659	-1.67057	1.29251e-07	7.76314e-06
ENSG00000162344	-6.72326	1.65461	3.34017e-15	3.88507e-12
ENSG00000133636	-6.70524	6.38731	4.69255e-15	5.16035e-12
ENSG00000173908	-6.53707	-0.943985	8.76588e-07	3.58962e-05
ENSG00000178473	-6.20224	-0.919894	5.81165e-08	4.06365e-06
ENSG00000184956	-5.92823	1.79586	5.31895e-14	3.74077e-11
ENSG00000161634	-5.72869	-2.35178	1.96971e-06	6.76898e-05
ENSG00000220248	-5.49484	-1.41506	1.32811e-07	7.92188e-06
ENSG00000164690	-5.44024	1.17261	4.95151e-17	1.24784e-13
ENSG00000144820	-5.42415	0.545703	2.85192e-09	3.38886e-07
ENSG00000124935	-5.33463	-2.01539	9.74925e-08	6.20699e-06
ENSG00000101349	-5.2543	-0.28965	1.22434e-14	1.15706e-11
ENSG00000237539	-5.14764	-2.88609	3.36198e-06	0.000104012
ENSG00000196593	-5.08127	-0.489576	1.8767e-10	3.72158e-08
ENSG00000187714	-4.99539	-0.402827	3.56385e-09	4.05936e-07
ENSG00000169347	-4.98645	0.689448	4.0414e-07	1.89632e-05
ENSG00000156076	-4.95487	2.82834	6.42901e-10	1.03969e-07
ENSG00000124939	-4.94498	-0.00515991	1.96538e-09	2.53458e-07
ENSG00000186297	-4.94091	-1.22085	2.67854e-09	3.23365e-07
ENSG00000121853	-4.93103	-2.47321	2.36382e-07	1.23725e-05
ENSG00000234715	-4.92736	-2.09644	4.13228e-10	7.18197e-08
ENSG00000249568	-4.8882	-1.99965	5.25351e-05	0.000943153
ENSG00000197870	-4.88632	1.39771	2.04576e-15	2.57778e-12
ENSG00000115665	-4.83483	-2.57242	3.58518e-08	2.74137e-06
ENSG00000214897	-4.79359	-1.48275	1.9871e-07	1.07309e-05
ENSG00000227743	-4.78703	-3.10883	2.26031e-06	7.5614e-05
ENSG00000171209	-4.74988	-0.229047	5.79336e-06	0.000161103
ENSG00000095596	-4.73429	2.60102	4.7975e-13	2.52319e-10
ENSG00000231421	-4.66115	-2.49816	6.33711e-06	0.000173198
ENSG00000235026	-4.61706	-2.69493	3.52827e-08	2.71157e-06
ENSG00000170893	-4.60312	-1.17537	3.44817e-09	3.95741e-07
ENSG00000231934	-4.59605	-3.52029	4.93923e-06	0.000141817
ENSG00000205649	-4.58008	-0.905992	2.50948e-05	0.000526652
ENSG00000218819	-4.53634	-1.52392	4.95323e-06	0.000141984
ENSG00000187600	-4.50996	-3.03773	1.41058e-06	5.20539e-05
ENSG00000109208	-4.47846	-3.42401	3.79629e-06	0.000114576
ENSG00000088926	-4.45594	-2.10249	7.80447e-06	0.000204345
ENSG00000145920	-4.44439	1.44604	1.26366e-06	4.79787e-05
ENSG00000276812	-4.38211	-3.66263	2.53931e-06	8.29294e-05
ENSG00000165066	-4.37347	-2.01906	2.05212e-07	1.10346e-05
ENSG00000111215	-4.33616	3.26806	1.19943e-13	7.32782e-11
ENSG00000171431	-4.29958	-0.338452	5.29285e-09	5.60643e-07
ENSG00000164532	-4.28708	-2.09012	2.85718e-08	2.29496e-06
ENSG00000078579	-4.2535	-2.44773	2.70426e-06	8.72466e-05
ENSG00000110244	-4.2506	-3.06443	7.80066e-06	0.000204334
ENSG00000228100	-4.20624	-2.48053	2.04251e-06	6.95593e-05
ENSG00000186732	-4.19438	0.985862	1.0876e-12	5.02149e-10
ENSG00000168875	-4.1876	-2.85899	1.66263e-06	5.9293e-05
ENSG00000243197	-4.18055	-3.6684	1.19176e-05	0.000289135
ENSG00000230975	-4.15033	-3.58148	4.26488e-07	1.98478e-05
ENSG00000125851	-4.14827	0.0907569	6.70777e-09	6.86473e-07
ENSG00000063015	-4.08367	-0.6918	4.60435e-10	7.88909e-08
ENSG00000203877	-4.06762	-2.02472	9.48949e-11	2.07203e-08
ENSG00000264956	-4.06381	-3.10301	9.93771e-06	0.000249072
ENSG00000130720	-4.05579	2.80639	1.35655e-16	2.64673e-13
ENSG00000175497	-3.97426	-1.77928	3.40211e-08	2.6347e-06
ENSG00000251434	-3.96898	-3.48929	3.73984e-05	0.000723563
ENSG00000155897	-3.95616	-1.77509	6.21817e-08	4.313e-06
ENSG00000233455	-3.94117	-3.3462	3.831e-08	2.86876e-06
ENSG00000179813	-3.93304	-2.07156	1.10108e-09	1.56516e-07
ENSG00000260172	-3.91706	-3.4546	2.68967e-05	0.00055484
ENSG00000114638	-3.91495	6.17459	1.97641e-09	2.53876e-07
ENSG00000236253	-3.86706	-3.65917	3.88287e-05	0.000745311
ENSG00000182256	-3.84662	-0.554776	2.10767e-08	1.77299e-06
ENSG00000137441	-3.76763	4.01698	1.064e-09	1.52497e-07
ENSG00000109851	-3.76082	-3.63987	3.06073e-07	1.51491e-05
ENSG00000118702	-3.7569	-3.23972	1.16409e-06	4.49603e-05
ENSG00000173809	-3.75345	0.824092	8.62734e-12	2.83981e-09
ENSG00000256790	-3.72608	-3.76417	9.79234e-08	6.22786e-06
ENSG00000187773	-3.70854	-0.326801	7.93773e-12	2.67456e-09
ENSG00000188817	-3.70073	-2.61709	6.44211e-08	4.40767e-06
ENSG00000071203	-3.67283	-3.82463	7.34779e-06	0.000194408
ENSG00000170835	-3.66803	3.74594	4.44357e-13	2.35755e-10
ENSG00000116726	-3.65381	-3.82278	1.14645e-05	0.000279825
ENSG00000130294	-3.65032	1.59059	4.60611e-12	1.76324e-09
ENSG00000188816	-3.6449	-2.30322	4.14342e-09	4.56478e-07
ENSG00000075035	-3.63445	0.742979	2.68362e-14	2.16418e-11
ENSG00000104827	-3.62682	-1.64373	3.59778e-06	0.000109569
ENSG00000136099	-3.62523	-1.85446	1.15936e-08	1.07383e-06
ENSG00000105370	-3.59504	-0.964699	6.17454e-08	4.28766e-06
ENSG00000196090	-3.59164	0.23529	2.05228e-11	5.80037e-09
ENSG00000147257	-3.58195	4.64706	4.06834e-15	4.55677e-12
ENSG00000184478	-3.57781	-3.83328	1.83356e-05	0.000408018
ENSG00000124237	-3.57455	-1.99036	8.04882e-06	0.000209564
ENSG00000164616	-3.56922	-2.85654	7.18785e-06	0.000191012
ENSG00000130700	-3.5462	-2.01907	8.27802e-11	1.8273e-08
ENSG00000148798	-3.54385	1.09545	3.42971e-10	6.13725e-08
ENSG00000237987	-3.54004	-3.66393	3.72295e-07	1.78852e-05
ENSG00000237515	-3.53831	-1.63178	3.89985e-12	1.55181e-09
ENSG00000279607	-3.53289	-3.47395	1.35375e-09	1.85246e-07
ENSG00000231532	-3.52423	-1.57949	1.71477e-06	6.07583e-05
ENSG00000248943	-3.50129	-4.19977	3.43608e-05	0.000678514
ENSG00000220377	-3.50128	-1.80164	1.68702e-05	0.000380448
ENSG00000205678	-3.49637	-1.99917	6.16037e-06	0.000169606
ENSG00000230936	-3.49585	-0.355639	1.79749e-07	9.99244e-06
ENSG00000204449	-3.47697	-4.21449	2.02193e-06	6.90189e-05
ENSG00000260230	-3.43364	-1.44812	3.38709e-10	6.11527e-08
ENSG00000019505	-3.43353	0.609779	2.78276e-13	1.55842e-10
ENSG00000254764	-3.42934	-3.62035	2.81175e-05	0.000575705
ENSG00000254008	-3.42607	-3.16745	4.26398e-08	3.14127e-06
ENSG00000240086	-3.42556	-1.18366	9.26287e-14	5.7168e-11
ENSG00000125879	-3.41842	-4.23148	6.78356e-06	0.000182757
ENSG00000261409	-3.41206	-2.21832	1.40299e-07	8.28986e-06
ENSG00000168412	-3.39251	-2.18844	4.59171e-09	4.97707e-07
ENSG00000218048	-3.37119	-3.23188	7.65556e-08	5.06598e-06
ENSG00000253574	-3.36703	-3.71328	2.58265e-05	0.000539117
ENSG00000150893	-3.35027	3.12893	2.2339e-10	4.31672e-08
ENSG00000269466	-3.33017	-3.64871	5.29181e-05	0.000948788
ENSG00000145808	-3.31179	-2.80733	1.95749e-07	1.06184e-05
ENSG00000185290	-3.30646	-0.761817	3.67025e-10	6.45607e-08
ENSG00000224417	-3.29431	-3.79606	2.6779e-07	1.37142e-05
ENSG00000256654	-3.28255	-2.96393	5.76552e-07	2.52876e-05
ENSG00000156925	-3.28219	-4.03278	7.36628e-06	0.000194727
ENSG00000250497	-3.28075	-2.08214	1.45007e-05	0.000338497
ENSG00000152822	-3.27291	-1.70256	4.90323e-11	1.20065e-08
ENSG00000143194	-3.26548	-1.68571	1.10975e-07	6.92681e-06
ENSG00000241359	-3.26087	-2.91925	9.21333e-09	8.88529e-07
ENSG00000166220	-3.2588	-2.84887	2.1232e-08	1.78358e-06
ENSG00000100604	-3.25191	-0.212911	1.7661e-11	5.13554e-09
ENSG00000233633	-3.24758	-3.9857	2.50867e-05	0.000526652
ENSG00000228162	-3.24467	-2.82748	3.41768e-06	0.000105358
ENSG00000171532	-3.23966	-0.550351	5.9851e-09	6.19857e-07
ENSG00000168004	-3.23516	-0.62041	2.34206e-11	6.43886e-09
ENSG00000258986	-3.22892	-2.12331	3.41697e-09	3.93654e-07
ENSG00000166959	-3.22847	-1.60089	1.26346e-05	0.000302405
ENSG00000089225	-3.22035	-0.964032	3.82606e-09	4.30133e-07
ENSG00000204671	-3.20874	-3.87237	1.47592e-06	5.39535e-05
ENSG00000135333	-3.19424	1.22451	1.3471e-09	1.84754e-07
ENSG00000244468	-3.19175	-1.9779	3.60383e-05	0.000701094
ENSG00000253967	-3.19022	-1.4627	1.02552e-06	4.08606e-05
ENSG00000168333	-3.18319	-1.15347	1.89275e-05	0.000419338
ENSG00000154118	-3.18269	0.54414	1.87223e-14	1.61768e-11
ENSG00000133169	-3.17538	-0.946267	2.55505e-09	3.12196e-07
ENSG00000184608	-3.17478	-2.73663	9.82219e-07	3.95523e-05
ENSG00000137090	-3.17365	-1.4119	1.4022e-09	1.90583e-07
ENSG00000259222	-3.17065	-4.25339	1.27863e-05	0.000305552
ENSG00000177984	-3.1702	-3.18048	3.96286e-06	0.000118715
ENSG00000144119	-3.14615	-3.71658	8.41186e-07	3.46179e-05
ENSG00000254126	-3.1432	-1.78794	1.45506e-07	8.47846e-06
ENSG00000255426	-3.12803	-3.38085	1.23667e-05	0.000297523
ENSG00000009709	-3.11054	0.211518	4.63478e-08	3.3649e-06
ENSG00000141750	-3.11016	0.390468	2.31981e-12	1.00221e-09
ENSG00000232111	-3.10955	-2.09219	2.70317e-06	8.72466e-05
ENSG00000159387	-3.09976	0.873685	5.21665e-12	1.92837e-09
ENSG00000260903	-3.09194	-2.17773	2.47199e-07	1.28558e-05
ENSG00000163273	-3.08107	0.0442575	7.11243e-09	7.22722e-07
ENSG00000237863	-3.06573	-3.49503	3.62601e-07	1.75169e-05
ENSG00000173237	-3.04953	-1.87326	3.33583e-07	1.63634e-05
ENSG00000127831	-3.04899	-0.708587	3.04038e-08	2.41011e-06
ENSG00000259353	-3.04606	-1.69715	4.36717e-08	3.20558e-06
ENSG00000165588	-3.03827	-2.4236	1.09539e-05	0.000269979
ENSG00000188730	-3.03731	-1.49876	3.81071e-10	6.66137e-08
ENSG00000253361	-3.03207	-4.01388	5.3006e-05	0.000949915
ENSG00000166863	-3.02542	-1.49027	1.65728e-06	5.91369e-05
ENSG00000277749	-3.02356	-3.53825	1.19677e-05	0.000289769
ENSG00000131050	-3.01689	-3.22598	3.65654e-05	0.000709979
ENSG00000196296	-3.0119	4.51401	8.57079e-10	1.29347e-07
ENSG00000174358	-3.00639	-3.57223	3.36459e-06	0.000104039
ENSG00000185053	-3.00553	-3.0169	5.78863e-06	0.000161046
ENSG00000259485	-3.00038	-1.02372	3.86761e-07	1.84192e-05
ENSG00000006611	-2.98321	-0.982945	4.73356e-08	3.42464e-06
ENSG00000120440	-2.98051	-3.60216	5.93883e-12	2.15089e-09
ENSG00000167419	-2.97965	-0.326999	1.92077e-08	1.63395e-06
ENSG00000146530	-2.96883	-0.411685	5.32706e-10	8.85156e-08
ENSG00000050030	-2.96623	-0.866624	1.51829e-12	6.90458e-10
ENSG00000273119	-2.96568	-3.9684	4.35531e-06	0.000128124
ENSG00000263639	-2.96083	3.61032	1.43719e-07	8.4312e-06
ENSG00000168065	-2.955	-1.84779	4.03948e-11	1.018e-08
ENSG00000254337	-2.95473	-1.82424	1.1268e-05	0.000276144
ENSG00000152785	-2.95425	0.32663	2.54172e-07	1.31619e-05
ENSG00000163206	-2.95043	-1.46505	3.89327e-06	0.000117094
ENSG00000255399	-2.94201	-1.35083	2.43562e-07	1.26885e-05
ENSG00000185269	-2.93985	2.42215	1.75107e-14	1.5575e-11
ENSG00000250056	-2.93874	-0.986703	5.89909e-15	6.15164e-12
ENSG00000218672	-2.93197	-4.33535	5.04102e-06	0.000144023
ENSG00000231887	-2.92968	-0.658164	9.55284e-12	3.05706e-09
ENSG00000256870	-2.91964	-1.59791	2.06453e-05	0.000448846
ENSG00000117507	-2.9124	-1.22921	7.11807e-08	4.7889e-06
ENSG00000233936	-2.89962	-2.96312	3.78915e-07	1.81313e-05
ENSG00000068976	-2.88554	3.74099	2.47971e-08	2.03501e-06
ENSG00000146166	-2.8814	-2.36249	1.79483e-07	9.98683e-06
ENSG00000254100	-2.87507	-4.04099	6.49468e-06	0.000176547
ENSG00000173610	-2.86771	-3.51669	1.41738e-06	5.2273e-05
ENSG00000152954	-2.86397	-3.41503	1.14832e-05	0.000280168
ENSG00000134873	-2.863	1.28285	2.76196e-08	2.23033e-06
ENSG00000075891	-2.8623	-3.33631	4.11776e-09	4.55807e-07
ENSG00000250775	-2.85656	-4.44544	5.16955e-05	0.000931953
ENSG00000237412	-2.84381	-1.47818	9.43647e-07	3.8126e-05
ENSG00000186329	-2.84171	-3.9204	7.55055e-06	0.000198902
ENSG00000258584	-2.84147	-3.36474	5.82745e-07	2.55407e-05
ENSG00000215182	-2.8221	2.64704	5.44687e-05	0.000972669
ENSG00000260476	-2.81567	-3.63789	5.75526e-08	4.02888e-06
ENSG00000163833	-2.80355	-0.190772	2.2599e-06	7.5614e-05
ENSG00000261713	-2.80233	-0.827337	5.37106e-10	8.90022e-08
ENSG00000152192	-2.80154	-0.668375	4.63033e-08	3.3649e-06
ENSG00000263207	-2.80059	-4.12561	9.4354e-06	0.000239179
ENSG00000113196	-2.79775	-3.59777	2.99512e-07	1.49098e-05
ENSG00000100095	-2.79388	-0.578755	1.11148e-09	1.57437e-07
ENSG00000257582	-2.78565	-2.97448	3.62351e-06	0.000110242
ENSG00000233441	-2.78434	-1.78047	2.13999e-07	1.13837e-05
ENSG00000145087	-2.78212	-1.4694	2.10988e-09	2.6697e-07
ENSG00000276122	-2.77932	-0.846669	1.65823e-07	9.33843e-06
ENSG00000101098	-2.77416	-1.20231	3.00099e-09	3.53819e-07
ENSG00000184544	-2.77274	-1.60113	3.35149e-05	0.000666147
ENSG00000215398	-2.77177	-4.21754	9.72516e-06	0.000244709
ENSG00000254558	-2.77071	-2.76814	7.32564e-06	0.000194096
ENSG00000119946	-2.76894	1.36186	1.86585e-11	5.37392e-09
ENSG00000180251	-2.7623	0.384074	9.2313e-08	5.94608e-06
ENSG00000183454	-2.76163	-0.0911531	1.07435e-11	3.29848e-09
ENSG00000122735	-2.75794	-2.70467	2.1229e-07	1.13427e-05
ENSG00000242808	-2.75591	1.6388	2.85503e-12	1.1874e-09
ENSG00000186766	-2.7555	-2.15674	2.13838e-08	1.78887e-06
ENSG00000227195	-2.75466	-3.14176	8.45988e-06	0.000219155
ENSG00000198756	-2.74667	1.82708	1.45773e-13	8.6439e-11
ENSG00000235979	-2.74061	-1.85976	1.22267e-05	0.000294978
ENSG00000242512	-2.73896	2.29536	3.87726e-07	1.84507e-05
ENSG00000183273	-2.73877	-1.52318	3.37893e-07	1.6548e-05
ENSG00000204278	-2.7369	-2.9814	2.01178e-06	6.88227e-05
ENSG00000168925	-2.73528	-3.17723	4.70849e-06	0.000136325
ENSG00000260469	-2.73346	-2.80772	1.05093e-07	6.60745e-06
ENSG00000156395	-2.73231	-3.28762	2.2225e-07	1.174e-05
ENSG00000177181	-2.7322	0.121783	1.38143e-13	8.27255e-11
ENSG00000266573	-2.73214	-3.90417	1.90525e-07	1.0438e-05
ENSG00000176381	-2.73079	-1.88679	4.43827e-07	2.05701e-05
ENSG00000185069	-2.72923	2.32556	9.89575e-07	3.97819e-05
ENSG00000163424	-2.72768	-3.82149	6.10869e-06	0.000168478
ENSG00000224810	-2.71949	-3.89014	3.93544e-07	1.86396e-05
ENSG00000224361	-2.71624	-3.36028	1.95336e-07	1.06184e-05
ENSG00000171759	-2.70936	-1.41839	4.98619e-06	0.000142793
ENSG00000112280	-2.70341	-1.89346	1.13936e-08	1.05694e-06
ENSG00000238230	-2.7021	-4.3757	1.78207e-07	9.92493e-06
ENSG00000204832	-2.6969	-1.53729	7.87299e-07	3.28175e-05
ENSG00000281655	-2.69172	-2.37652	2.70342e-07	1.38139e-05
ENSG00000165023	-2.69053	-0.117719	1.13524e-07	7.03509e-06
ENSG00000133124	-2.68954	-2.76812	8.65131e-06	0.000222947
ENSG00000204889	-2.68669	-2.42395	7.07442e-07	3.00058e-05
ENSG00000179914	-2.68501	-1.29382	1.15851e-05	0.0002822
ENSG00000235280	-2.67741	-1.49265	1.15151e-09	1.6197e-07
ENSG00000249158	-2.67714	-2.57151	1.30381e-05	0.000310629
ENSG00000229604	-2.67103	-0.50701	2.75068e-08	2.22419e-06
ENSG00000161905	-2.67102	2.03518	3.5628e-08	2.72771e-06
ENSG00000182230	-2.65636	-1.59621	1.84808e-07	1.0208e-05
ENSG00000130540	-2.64779	-0.237754	1.04321e-08	9.82808e-07
ENSG00000258670	-2.64619	-3.48516	2.36472e-07	1.23725e-05
ENSG00000173930	-2.64444	-0.114374	1.28875e-10	2.69714e-08
ENSG00000102290	-2.6428	-3.15923	3.20061e-06	9.98363e-05
ENSG00000157152	-2.6403	0.233941	1.51262e-11	4.43187e-09
ENSG00000140795	-2.63471	0.431616	1.7291e-09	2.26366e-07
ENSG00000101441	-2.63453	-1.60203	1.67205e-07	9.40747e-06
ENSG00000232287	-2.63401	-4.20434	1.43402e-05	0.000335399
ENSG00000267291	-2.63233	-2.13424	8.06648e-08	5.2916e-06
ENSG00000259572	-2.62739	-4.44393	1.76216e-05	0.00039416
ENSG00000185681	-2.62632	-3.53823	1.00626e-05	0.000251286
ENSG00000261082	-2.62034	-3.49208	1.84671e-05	0.00041034
ENSG00000187553	-2.61874	-2.6246	5.02463e-08	3.61361e-06
ENSG00000146013	-2.61769	0.662227	1.11001e-10	2.37233e-08
ENSG00000255774	-2.61565	-3.3516	3.14782e-09	3.68259e-07
ENSG00000275038	-2.61389	-4.16351	1.93709e-06	6.68727e-05
ENSG00000250643	-2.61376	-4.26934	1.12003e-06	4.35926e-05
ENSG00000101746	-2.61132	-3.32593	4.61381e-06	0.00013384
ENSG00000160716	-2.60724	-0.863218	7.75796e-12	2.63609e-09
ENSG00000165192	-2.60662	-1.33404	6.356e-06	0.000173557
ENSG00000171217	-2.59813	-0.56082	7.30147e-10	1.14473e-07
ENSG00000163394	-2.59758	-1.59568	7.76645e-07	3.24405e-05
ENSG00000250986	-2.59677	-0.742621	4.36439e-12	1.70304e-09
ENSG00000151834	-2.59572	-2.43993	1.86354e-06	6.50766e-05
ENSG00000244122	-2.588	3.23585	2.11983e-05	0.000457742
ENSG00000070985	-2.58291	-2.24055	2.56819e-07	1.32649e-05
ENSG00000159650	-2.58229	-2.74901	4.63214e-07	2.11926e-05
ENSG00000114124	-2.57481	-0.719746	1.55304e-15	2.08438e-12
ENSG00000070748	-2.5638	-2.53661	1.59358e-05	0.000362757
ENSG00000249199	-2.5626	-2.93799	4.3196e-07	2.00508e-05
ENSG00000224853	-2.56158	-1.87652	2.37607e-07	1.24104e-05
ENSG00000120088	-2.55827	-2.47248	1.28209e-07	7.71587e-06
ENSG00000114771	-2.54939	1.13909	1.57241e-08	1.38529e-06
ENSG00000072133	-2.54721	0.453541	3.63946e-08	2.76193e-06
ENSG00000082556	-2.54493	-1.99897	3.58408e-05	0.000699728
ENSG00000163377	-2.5422	-4.01787	2.90908e-07	1.45812e-05
ENSG00000154080	-2.54162	1.15541	2.46702e-05	0.000519542
ENSG00000185272	-2.53858	-0.796148	7.68152e-12	2.62487e-09
ENSG00000100181	-2.53761	2.57058	7.84837e-11	1.75812e-08
ENSG00000237838	-2.52991	-4.358	2.95997e-06	9.37696e-05
ENSG00000274286	-2.52848	0.358156	2.88571e-11	7.68883e-09
ENSG00000102837	-2.5168	2.66213	8.57552e-06	0.000221466
ENSG00000181378	-2.51631	-2.54908	8.73074e-07	3.58008e-05
ENSG00000183798	-2.51615	0.895416	1.41756e-14	1.29907e-11
ENSG00000259495	-2.51372	-0.999972	9.0961e-07	3.70228e-05
ENSG00000173714	-2.512	-1.47454	1.49734e-07	8.69131e-06
ENSG00000267868	-2.51198	-2.93587	7.87141e-08	5.19745e-06
ENSG00000064218	-2.50704	0.0755576	1.24423e-10	2.62212e-08
ENSG00000179915	-2.50357	-0.623686	5.55917e-09	5.84757e-07
ENSG00000121335	-2.50206	-1.49946	2.81551e-05	0.000576279
ENSG00000205022	-2.49854	-3.85014	1.08834e-05	0.000268678
ENSG00000178965	-2.49372	-1.84862	1.02251e-06	4.07676e-05
ENSG00000137561	-2.49042	-3.22869	3.0076e-06	9.4942e-05
ENSG00000215612	-2.49011	-0.647053	9.2292e-08	5.94608e-06
ENSG00000257743	-2.48644	-1.68742	7.41679e-06	0.000195891
ENSG00000206422	-2.48424	-3.79127	3.45849e-05	0.000681145
ENSG00000229921	-2.48336	-2.98092	7.3046e-06	0.000193774
ENSG00000251350	-2.47914	-2.5339	2.55001e-06	8.31439e-05
ENSG00000171747	-2.47364	0.491203	3.60201e-08	2.74785e-06
ENSG00000241439	-2.47244	-2.83554	2.88477e-09	3.42117e-07
ENSG00000183960	-2.46266	-0.864251	4.05219e-08	2.99986e-06
ENSG00000157005	-2.46109	-1.82434	6.69829e-06	0.000181076
ENSG00000165606	-2.46023	-2.39767	3.85928e-06	0.000116303
ENSG00000196711	-2.44701	-3.62416	6.4193e-06	0.000174891
ENSG00000108576	-2.44536	0.0957981	3.19553e-11	8.38281e-09
ENSG00000260220	-2.44216	-0.402312	1.35522e-07	8.07564e-06
ENSG00000170743	-2.44159	-2.84352	1.2069e-07	7.39586e-06
ENSG00000155966	-2.43995	0.868002	7.05458e-12	2.4522e-09
ENSG00000164488	-2.43635	2.51513	6.54302e-12	2.34166e-09
ENSG00000182013	-2.43057	2.23997	2.96773e-11	7.87267e-09
ENSG00000236719	-2.42696	-2.03154	6.29287e-06	0.000172522
ENSG00000212766	-2.42667	-1.67118	4.58998e-09	4.97707e-07
ENSG00000197616	-2.4198	1.06171	4.18943e-05	0.000790981
ENSG00000265142	-2.41923	-1.15809	2.78864e-06	8.95252e-05
ENSG00000164418	-2.41898	-0.635817	8.64698e-09	8.44903e-07
ENSG00000154917	-2.41586	3.68912	2.82654e-14	2.22023e-11
ENSG00000164591	-2.41522	1.52827	6.8863e-09	7.01185e-07
ENSG00000115616	-2.41281	2.17691	7.98525e-10	1.22894e-07
ENSG00000160180	-2.41106	3.65184	1.19525e-06	4.59291e-05
ENSG00000146809	-2.41097	-1.39072	7.03151e-06	0.000188014
ENSG00000237713	-2.40834	-4.18964	8.91895e-06	0.000228385
ENSG00000260614	-2.40438	-4.09479	1.59653e-08	1.39946e-06
ENSG00000183571	-2.4034	-1.96353	1.84111e-09	2.38961e-07
ENSG00000236658	-2.3998	-3.91257	1.10402e-05	0.000271552
ENSG00000232294	-2.39353	-4.05159	8.10592e-08	5.30596e-06
ENSG00000254872	-2.39309	-2.30449	1.65712e-06	5.91369e-05
ENSG00000129744	-2.38993	-3.05225	1.15434e-05	0.00028141
ENSG00000138131	-2.38887	3.70288	5.22879e-12	1.92837e-09
ENSG00000226031	-2.38195	-4.16939	1.90989e-05	0.000422052
ENSG00000075340	-2.37136	2.89288	9.31774e-10	1.37455e-07
ENSG00000153822	-2.36819	-1.88304	1.0337e-06	4.10383e-05
ENSG00000148053	-2.36697	7.14582	5.8954e-09	6.11615e-07
ENSG00000087495	-2.36476	0.725547	6.06691e-10	9.91742e-08
ENSG00000162040	-2.36467	0.882739	8.30075e-08	5.4159e-06
ENSG00000148123	-2.35973	-0.0871908	1.7959e-06	6.31153e-05
ENSG00000254489	-2.3585	-3.31978	1.607e-05	0.00036497
ENSG00000237751	-2.3578	-3.95005	4.40299e-05	0.0008216
ENSG00000176049	-2.35602	1.666	1.16442e-10	2.47984e-08
ENSG00000166206	-2.35592	1.26609	1.97286e-07	1.06826e-05
ENSG00000204941	-2.35399	-0.15646	6.938e-07	2.94892e-05
ENSG00000223923	-2.35368	-3.96761	6.09664e-07	2.64332e-05
ENSG00000183783	-2.35211	-3.56404	2.5916e-08	2.10683e-06
ENSG00000198077	-2.35079	-3.93988	1.29124e-05	0.00030808
ENSG00000179399	-2.34981	-2.40684	4.21239e-07	1.96892e-05
ENSG00000083782	-2.3481	0.177805	9.98786e-06	0.000249734
ENSG00000249267	-2.34584	-2.79809	1.89809e-07	1.04176e-05
ENSG00000021645	-2.34071	0.909539	4.48919e-11	1.11736e-08
ENSG00000231324	-2.33758	-3.56653	8.01524e-07	3.32756e-05
ENSG00000149654	-2.33525	-0.351158	4.66031e-08	3.37568e-06
ENSG00000174429	-2.33231	-0.794778	1.24841e-05	0.00029942
ENSG00000253266	-2.32513	-3.5645	1.11267e-07	6.93788e-06
ENSG00000255775	-2.3248	-3.02959	2.82842e-06	9.04315e-05
ENSG00000174156	-2.32346	-1.54203	4.51767e-06	0.00013181
ENSG00000165553	-2.32029	0.438968	5.30948e-06	0.000150009
ENSG00000198670	-2.31919	-2.66881	1.65142e-07	9.31741e-06
ENSG00000229836	-2.31701	-4.41962	4.67732e-05	0.000861688
ENSG00000165309	-2.3163	-2.42461	9.01866e-06	0.000230548
ENSG00000114631	-2.31013	3.69801	2.40385e-15	2.90785e-12
ENSG00000215452	-2.30805	-3.68807	2.32549e-06	7.71544e-05
ENSG00000235034	-2.30266	-2.26329	6.30692e-08	4.34467e-06
ENSG00000175164	-2.29976	3.86975	1.51679e-11	4.43187e-09
ENSG00000122824	-2.29845	-0.125789	4.42324e-11	1.1055e-08
ENSG00000205696	-2.29626	-3.10476	1.53578e-06	5.56219e-05
ENSG00000279013	-2.29403	-4.06629	1.01169e-06	4.04695e-05
ENSG00000260962	-2.28975	-4.27423	1.1893e-06	4.57586e-05
ENSG00000164588	-2.2883	-3.81378	2.67209e-05	0.000552532
ENSG00000204361	-2.28787	-2.17211	4.10604e-05	0.000778757
ENSG00000110195	-2.28739	1.20566	2.05247e-07	1.10346e-05
ENSG00000137142	-2.27784	-2.19622	3.96914e-09	4.43744e-07
ENSG00000089199	-2.27732	4.90328	2.64077e-06	8.55499e-05
ENSG00000248383	-2.2744	-3.06128	1.9074e-08	1.62828e-06
ENSG00000135773	-2.27392	-1.26373	3.71437e-08	2.81524e-06
ENSG00000133392	-2.27097	5.27855	3.08312e-11	8.14307e-09
ENSG00000255201	-2.27024	-2.6737	2.70952e-09	3.26285e-07
ENSG00000255836	-2.26882	-1.63702	9.30801e-07	3.76573e-05
ENSG00000125813	-2.26836	0.505538	6.59182e-08	4.48979e-06
ENSG00000250043	-2.26752	-4.24163	1.99661e-05	0.000436591
ENSG00000170074	-2.26679	-1.54652	2.0174e-07	1.08654e-05
ENSG00000170615	-2.26603	-2.19347	1.00569e-09	1.45868e-07
ENSG00000229380	-2.26441	-4.06375	7.08267e-07	3.00197e-05
ENSG00000221890	-2.26205	3.07795	4.95038e-15	5.34667e-12
ENSG00000162006	-2.25868	-2.38023	2.25646e-06	7.55688e-05
ENSG00000157851	-2.25776	-1.10877	1.64054e-07	9.27333e-06
ENSG00000162761	-2.25733	-3.34772	4.90438e-07	2.22471e-05
ENSG00000196104	-2.25691	1.58665	1.3256e-06	4.97373e-05
ENSG00000162409	-2.25141	1.93025	1.48508e-10	3.04481e-08
ENSG00000175664	-2.24129	-3.83445	3.6866e-05	0.000714898
ENSG00000244358	-2.23876	-4.30359	1.97832e-05	0.000433365
ENSG00000278041	-2.23594	-2.3537	4.47468e-05	0.000831848
ENSG00000105675	-2.23555	-2.65018	1.89563e-06	6.58561e-05
ENSG00000101470	-2.23251	4.36372	3.5721e-06	0.000108952
ENSG00000144407	-2.2307	1.11968	2.71114e-05	0.000558698
ENSG00000275830	-2.21652	-1.69686	3.7892e-08	2.85408e-06
ENSG00000144229	-2.21539	0.684723	6.98753e-08	4.72159e-06
ENSG00000188263	-2.21444	-1.26164	2.51681e-07	1.30578e-05
ENSG00000175946	-2.21233	-0.978303	2.49599e-09	3.06217e-07
ENSG00000165092	-2.21148	5.9294	2.17818e-08	1.81714e-06
ENSG00000018625	-2.21051	3.52827	3.30639e-06	0.000102607
ENSG00000124253	-2.2095	-1.66387	4.94038e-06	0.000141817
ENSG00000112936	-2.20912	1.25082	7.94521e-07	3.30502e-05
ENSG00000224391	-2.2061	-4.15412	3.38572e-05	0.000670965
ENSG00000154252	-2.2044	-1.64234	6.15757e-08	4.28078e-06
ENSG00000135324	-2.20393	2.37011	5.29404e-10	8.82091e-08
ENSG00000131771	-2.19745	2.49906	1.20042e-05	0.000290421
ENSG00000196917	-2.19666	-0.0568397	1.36565e-06	5.07988e-05
ENSG00000153132	-2.19573	-0.145702	2.39099e-09	2.95132e-07
ENSG00000252051	-2.19348	-4.45801	5.23036e-06	0.000148197
ENSG00000277011	-2.19324	-4.10351	6.36382e-06	0.000173693
ENSG00000236202	-2.19203	-4.40649	3.45389e-05	0.000680462
ENSG00000230873	-2.18806	-3.29272	3.96892e-07	1.87394e-05
ENSG00000102924	-2.18772	-1.52531	7.26615e-08	4.85526e-06
ENSG00000171345	-2.1822	9.06937	9.93198e-07	3.9845e-05
ENSG00000077274	-2.17989	1.78392	3.65559e-06	0.000111085
ENSG00000134020	-2.1767	-0.927427	1.15682e-06	4.47653e-05
ENSG00000152580	-2.17287	1.71381	6.09996e-09	6.30674e-07
ENSG00000183715	-2.17105	-1.11517	9.06574e-07	3.69338e-05
ENSG00000188525	-2.16839	-2.91352	3.60327e-05	0.000701094
ENSG00000007314	-2.16816	1.66951	5.76156e-06	0.000160662
ENSG00000080224	-2.16601	-2.00108	1.11751e-06	4.35235e-05
ENSG00000258837	-2.16341	-3.83157	2.38973e-05	0.000506619
ENSG00000217258	-2.16337	-1.57226	4.18729e-07	1.9587e-05
ENSG00000227726	-2.16266	-3.55022	6.15399e-07	2.65865e-05
ENSG00000196482	-2.16101	-0.537991	1.7659e-09	2.30685e-07
ENSG00000197177	-2.15573	-1.88174	1.62772e-07	9.2181e-06
ENSG00000153303	-2.15547	-2.74352	1.35846e-07	8.08698e-06
ENSG00000179930	-2.15355	-3.72347	4.53917e-05	0.000840352
ENSG00000174226	-2.15144	0.759639	9.53277e-09	9.09417e-07
ENSG00000156968	-2.15029	1.21402	1.08675e-12	5.02149e-10
ENSG00000124440	-2.14911	0.18933	7.20563e-08	4.82634e-06
ENSG00000155511	-2.1488	-1.54898	7.71283e-07	3.22611e-05
ENSG00000165186	-2.14616	-1.56336	5.78842e-09	6.04665e-07
ENSG00000177359	-2.1438	1.48169	3.62911e-08	2.76191e-06
ENSG00000155657	-2.1437	7.1972	1.18705e-06	4.57011e-05
ENSG00000215910	-2.14216	-3.16819	3.20393e-07	1.57676e-05
ENSG00000174672	-2.1408	-0.849848	5.50119e-12	2.01654e-09
ENSG00000095777	-2.14029	0.42651	3.14303e-06	9.84181e-05
ENSG00000146197	-2.13877	3.21171	1.07066e-06	4.22417e-05
ENSG00000140481	-2.13744	-3.34752	2.67736e-05	0.000552867
ENSG00000118514	-2.13695	-0.0688249	2.39304e-08	1.96655e-06
ENSG00000259663	-2.13485	-2.2944	4.83038e-07	2.19336e-05
ENSG00000053108	-2.13213	3.13351	9.56773e-13	4.59274e-10
ENSG00000244400	-2.12535	-4.23066	2.12615e-05	0.000458605
ENSG00000250310	-2.12398	-4.58169	3.76473e-05	0.000725947
ENSG00000254731	-2.12214	-4.11639	4.24878e-07	1.98127e-05
ENSG00000165973	-2.1208	0.159609	6.80282e-06	0.000183096
ENSG00000102230	-2.11488	1.28897	7.24015e-09	7.32284e-07
ENSG00000128610	-2.11408	-0.439509	5.36704e-05	0.000960398
ENSG00000134201	-2.10964	1.73376	6.93589e-08	4.69769e-06
ENSG00000001626	-2.10503	-0.305725	1.47067e-06	5.38767e-05
ENSG00000250878	-2.10341	-1.99877	2.02208e-06	6.90189e-05
ENSG00000160973	-2.10187	-0.790122	3.4552e-06	0.000106136
ENSG00000171450	-2.09868	-1.98939	2.53442e-07	1.31353e-05
ENSG00000047457	-2.09781	4.46378	2.35243e-06	7.77923e-05
ENSG00000188580	-2.09674	0.979918	1.13899e-08	1.05694e-06
ENSG00000135447	-2.09599	0.946772	3.16142e-05	0.000636313
ENSG00000178403	-2.09303	-3.09063	1.54037e-05	0.000353513
ENSG00000130822	-2.09126	2.69836	6.63377e-09	6.81506e-07
ENSG00000183145	-2.09025	-0.369966	1.29091e-09	1.78261e-07
ENSG00000118160	-2.08813	-0.114646	1.35132e-08	1.21444e-06
ENSG00000164309	-2.08771	5.36048	4.71749e-07	2.14807e-05
ENSG00000267744	-2.08658	-3.33786	1.00519e-05	0.000251124
ENSG00000139200	-2.08446	0.133422	2.50469e-11	6.83538e-09
ENSG00000213366	-2.08251	3.45197	2.00387e-11	5.69015e-09
ENSG00000105550	-2.08177	-3.35614	4.35013e-05	0.000813823
ENSG00000105467	-2.07929	-1.27334	8.7496e-08	5.67813e-06
ENSG00000251273	-2.07776	-3.82741	4.01311e-05	0.000765452
ENSG00000188582	-2.07749	-3.54725	4.2432e-06	0.000125374
ENSG00000143318	-2.07543	2.55235	2.85104e-05	0.000581976
ENSG00000115138	-2.07064	1.36017	8.00961e-09	7.94173e-07
ENSG00000182747	-2.069	-3.24323	1.12383e-06	4.36842e-05
ENSG00000128594	-2.05732	4.54697	9.93175e-10	1.44399e-07
ENSG00000156689	-2.05585	0.467222	3.19239e-06	9.96557e-05
ENSG00000214546	-2.05551	-1.09064	5.09053e-05	0.000920163
ENSG00000130876	-2.05376	-2.98255	3.19317e-06	9.96557e-05
ENSG00000182508	-2.05264	-2.44079	1.12843e-07	7.0145e-06
ENSG00000177398	-2.05103	-1.73681	3.72371e-08	2.81615e-06
ENSG00000179902	-2.05014	-2.93702	1.93418e-05	0.000425864
ENSG00000132437	-2.0478	-1.28104	9.11441e-06	0.000232308
ENSG00000259664	-2.04721	-4.3046	5.23147e-06	0.000148197
ENSG00000146453	-2.04616	1.94587	3.08406e-05	0.000623023
ENSG00000250645	-2.04199	-4.33988	1.50632e-05	0.000348266
ENSG00000183091	-2.0419	6.77082	2.5451e-06	8.30288e-05
ENSG00000130957	-2.04095	-0.843987	3.01366e-07	1.49651e-05
ENSG00000143199	-2.03942	-0.75063	5.0825e-09	5.41206e-07
ENSG00000139304	-2.03923	-0.974472	3.34277e-09	3.86579e-07
ENSG00000261115	-2.03435	2.00529	2.51513e-09	3.07941e-07
ENSG00000267795	-2.03376	2.0894	1.4098e-07	8.31079e-06
ENSG00000242082	-2.03242	-3.77861	2.57645e-06	8.38253e-05
ENSG00000116748	-2.03215	1.01872	4.93652e-06	0.000141817
ENSG00000142319	-2.0314	-2.41552	4.271e-08	3.14262e-06
ENSG00000144847	-2.03135	1.37895	1.51375e-09	2.02558e-07
ENSG00000184845	-2.03105	-2.44885	1.55133e-07	8.94463e-06
ENSG00000273819	-2.02998	-4.13642	8.39974e-06	0.000217857
ENSG00000119919	-2.02968	-0.699861	9.82157e-06	0.000246387
ENSG00000173662	-2.02917	-0.903545	7.86687e-08	5.19745e-06
ENSG00000173991	-2.02908	5.44501	4.66095e-05	0.000859215
ENSG00000204179	-2.02767	0.250682	3.96234e-07	1.87241e-05
ENSG00000147655	-2.02742	-2.94401	8.42329e-06	0.000218374
ENSG00000225449	-2.02714	-3.0953	4.05266e-05	0.000771536
ENSG00000188269	-2.02523	-2.10997	7.72853e-07	3.23044e-05
ENSG00000255864	-2.02382	-2.64113	3.78754e-07	1.81313e-05
ENSG00000233878	-2.02371	-4.39637	3.07922e-05	0.000622461
ENSG00000254484	-2.0225	-3.82259	3.59789e-07	1.74089e-05
ENSG00000078295	-2.02107	1.94284	4.37606e-09	4.7862e-07
ENSG00000174611	-2.02103	-0.291904	4.85881e-09	5.20134e-07
ENSG00000145198	-2.0208	-0.859876	2.50965e-10	4.77806e-08
ENSG00000196167	-2.02018	1.59167	1.24474e-07	7.5879e-06
ENSG00000170837	-2.01984	1.15033	2.0203e-09	2.5725e-07
ENSG00000225778	-2.01788	-0.0636725	2.32624e-08	1.91948e-06
ENSG00000186038	-2.01595	-2.79135	1.95218e-06	6.73168e-05
ENSG00000198300	-2.01349	0.986377	3.97973e-09	4.44107e-07
ENSG00000166748	-2.0117	-0.29624	6.13095e-06	0.000169015
ENSG00000254348	-2.00694	-3.27748	1.84633e-06	6.45872e-05
ENSG00000141161	-2.00679	2.48381	3.88581e-05	0.000745638
ENSG00000135824	-2.00666	-2.2418	6.09212e-06	0.000168174
ENSG00000165194	-2.00656	2.81827	1.31729e-06	4.95793e-05
ENSG00000158528	-2.00435	0.14528	1.08877e-07	6.81972e-06
ENSG00000048540	-2.00248	-0.447539	2.56924e-08	2.0971e-06
ENSG00000178538	-2.00037	-0.528263	9.19996e-09	8.88529e-07
ENSG00000166869	-2.00005	1.99041	3.71797e-07	1.78755e-05
ENSG00000139292	-1.99876	2.6464	9.72489e-08	6.20454e-06
ENSG00000189292	-1.99741	-1.38142	4.1298e-09	4.55807e-07
ENSG00000196353	-1.99556	-2.17501	2.47983e-07	1.28855e-05
ENSG00000260710	-1.98977	-2.88667	1.52388e-06	5.53235e-05
ENSG00000113389	-1.98928	3.7708	7.87034e-10	1.21941e-07
ENSG00000184925	-1.98531	-1.39841	1.30122e-07	7.79173e-06
ENSG00000255366	-1.98518	-1.66893	3.89684e-07	1.85147e-05
ENSG00000165325	-1.98515	-2.38566	2.28497e-07	1.2028e-05
ENSG00000218357	-1.98388	-2.18852	1.63687e-05	0.000370796
ENSG00000215644	-1.98178	-0.888367	1.65673e-06	5.91369e-05
ENSG00000177791	-1.98073	3.48147	3.21045e-05	0.000643825
ENSG00000091704	-1.98072	-3.10476	9.0278e-06	0.000230639
ENSG00000184368	-1.98044	1.44518	1.47633e-06	5.39535e-05
ENSG00000261502	-1.97843	-2.41734	9.23401e-06	0.000235059
ENSG00000138083	-1.97787	-1.66759	1.07642e-05	0.000266278
ENSG00000254338	-1.97752	-1.58672	1.43175e-07	8.4156e-06
ENSG00000226900	-1.97744	-4.2016	2.78966e-05	0.00057215
ENSG00000160349	-1.97724	-0.889093	1.74716e-05	0.000391238
ENSG00000260895	-1.97638	-3.9995	2.85505e-07	1.43902e-05
ENSG00000228793	-1.97529	-1.91513	4.36515e-05	0.000815875
ENSG00000119147	-1.97436	-1.228	1.82761e-07	1.01134e-05
ENSG00000257732	-1.97365	-2.12851	4.90914e-07	2.22471e-05
ENSG00000264384	-1.96997	-2.2189	6.58084e-06	0.000178649
ENSG00000189212	-1.9699	-1.19279	4.08795e-05	0.00077616
ENSG00000108515	-1.96983	4.43958	1.53303e-07	8.86449e-06
ENSG00000137691	-1.96788	0.965803	7.42842e-09	7.45096e-07
ENSG00000232324	-1.96705	-2.45439	7.99389e-07	3.32298e-05
ENSG00000226627	-1.96611	-4.42684	7.58769e-06	0.000199794
ENSG00000178568	-1.96109	-1.33046	8.00448e-08	5.26373e-06
ENSG00000204764	-1.96085	-0.198039	2.64408e-10	4.94432e-08
ENSG00000198125	-1.95989	6.1086	5.17781e-05	0.000933111
ENSG00000052850	-1.95958	0.195386	1.03471e-07	6.5326e-06
ENSG00000242540	-1.95869	-3.97944	1.90425e-06	6.60785e-05
ENSG00000280065	-1.95847	-1.38864	8.79591e-07	3.59677e-05
ENSG00000232243	-1.95539	-2.42402	2.70731e-05	0.000558099
ENSG00000231453	-1.9548	-1.49445	1.25571e-07	7.63308e-06
ENSG00000260337	-1.95416	-3.03064	5.9156e-07	2.58521e-05
ENSG00000171360	-1.9515	-3.29961	1.39487e-05	0.000328528
ENSG00000175077	-1.94841	-3.54593	8.31737e-06	0.000215905
ENSG00000121075	-1.948	0.203976	1.253e-06	4.76037e-05
ENSG00000053328	-1.94763	-1.42973	2.91798e-07	1.45979e-05
ENSG00000177238	-1.94725	2.92671	2.85425e-06	9.10516e-05
ENSG00000274717	-1.94458	-2.7526	1.85469e-06	6.4805e-05
ENSG00000178162	-1.94119	-3.01433	1.75337e-06	6.18361e-05
ENSG00000246465	-1.94108	-1.82984	2.38422e-07	1.24422e-05
ENSG00000122367	-1.93974	3.54958	5.60559e-06	0.000156912
ENSG00000215217	-1.93777	-2.22386	3.06678e-07	1.51666e-05
ENSG00000157703	-1.93687	-0.947053	1.44228e-07	8.43823e-06
ENSG00000144771	-1.93647	-3.55838	1.90358e-05	0.000420966
ENSG00000147256	-1.93244	-2.09616	9.50669e-06	0.000240482
ENSG00000078328	-1.93179	0.142969	4.38701e-05	0.000819454
ENSG00000116690	-1.93121	1.18598	1.50197e-06	5.46592e-05
ENSG00000170827	-1.93117	-3.22657	4.26834e-05	0.000802493
ENSG00000160097	-1.93017	0.888706	4.17563e-09	4.5919e-07
ENSG00000267287	-1.92658	0.351385	1.63891e-07	9.27282e-06
ENSG00000133134	-1.92418	2.48213	5.2032e-10	8.76616e-08
ENSG00000075461	-1.9238	2.1855	5.03312e-08	3.61542e-06
ENSG00000114200	-1.92371	1.78791	3.84155e-07	1.83385e-05
ENSG00000164188	-1.92367	-2.65599	3.45786e-07	1.68616e-05
ENSG00000260066	-1.92133	-3.12666	6.93878e-06	0.000186023
ENSG00000223795	-1.92058	-4.13048	4.61935e-05	0.000853627
ENSG00000171126	-1.92053	-0.620079	1.97042e-07	1.06789e-05
ENSG00000181195	-1.91933	0.597591	2.74919e-06	8.83526e-05
ENSG00000065609	-1.91783	-2.14702	4.25399e-06	0.00012557
ENSG00000127324	-1.91324	0.154145	5.62119e-06	0.000157183
ENSG00000183248	-1.9096	1.00098	4.43253e-10	7.63796e-08
ENSG00000078814	-1.90911	1.27438	6.24612e-10	1.01479e-07
ENSG00000125207	-1.90802	-1.59009	2.59609e-05	0.000541073
ENSG00000257048	-1.90795	-4.46677	3.52958e-05	0.000691768
ENSG00000198597	-1.90763	-2.40462	5.9764e-07	2.60613e-05
ENSG00000139330	-1.90624	-2.16918	8.08709e-06	0.00021047
ENSG00000234842	-1.90505	-4.08988	2.28228e-05	0.000485883
ENSG00000274253	-1.90341	-3.4807	8.39909e-07	3.4605e-05
ENSG00000255082	-1.9032	-4.3022	1.13778e-05	0.00027827
ENSG00000126016	-1.9002	3.10654	3.42847e-10	6.13725e-08
ENSG00000081842	-1.9001	-3.43624	1.59906e-05	0.000363517
ENSG00000204128	-1.8996	-0.700249	7.88428e-08	5.20027e-06
ENSG00000250486	-1.89596	-2.43112	1.19212e-09	1.66905e-07
ENSG00000185739	-1.89399	3.18827	4.55198e-06	0.000132555
ENSG00000111291	-1.89337	1.6506	9.22567e-09	8.88529e-07
ENSG00000239405	-1.89289	-3.51977	2.08724e-07	1.1174e-05
ENSG00000145358	-1.89274	2.53745	3.71639e-06	0.000112558
ENSG00000016391	-1.8923	1.12588	2.62513e-11	7.0567e-09
ENSG00000188385	-1.8899	0.526314	1.54811e-07	8.93457e-06
ENSG00000176490	-1.88944	2.42192	6.15309e-11	1.46519e-08
ENSG00000104848	-1.889	0.043914	3.83242e-08	2.86876e-06
ENSG00000102854	-1.88882	5.33388	2.00912e-05	0.000438534
ENSG00000149328	-1.88698	2.54948	1.28186e-08	1.16238e-06
ENSG00000176204	-1.88635	-3.06433	1.43362e-05	0.000335399
ENSG00000259799	-1.88523	-2.35292	1.23722e-09	1.7198e-07
ENSG00000118004	-1.88304	0.826561	7.62243e-09	7.59518e-07
ENSG00000075043	-1.88301	-1.9197	4.69474e-05	0.000864126
ENSG00000070886	-1.88285	-1.5652	2.554e-06	8.32134e-05
ENSG00000256148	-1.88074	-1.3611	6.36833e-06	0.000173737
ENSG00000181123	-1.87841	-3.93901	4.13816e-05	0.000783621
ENSG00000280870	-1.8778	-3.97985	1.96546e-06	6.76501e-05
ENSG00000163827	-1.87604	0.746491	2.5246e-06	8.25827e-05
ENSG00000090512	-1.87535	2.74599	2.99925e-05	0.000608731
ENSG00000175874	-1.87473	2.71104	2.25136e-11	6.21777e-09
ENSG00000234233	-1.87271	-3.5523	4.89361e-05	0.000891775
ENSG00000253535	-1.87226	-3.58673	1.60813e-05	0.00036497
ENSG00000188322	-1.86994	2.46374	1.73464e-10	3.48558e-08
ENSG00000249610	-1.8692	-2.42837	1.81824e-08	1.56434e-06
ENSG00000101605	-1.86753	3.2124	1.22544e-06	4.69102e-05
ENSG00000100346	-1.86514	-0.549103	1.97701e-09	2.53876e-07
ENSG00000275591	-1.86032	-2.11163	2.30356e-08	1.91186e-06
ENSG00000004776	-1.85855	3.96353	1.87491e-06	6.5398e-05
ENSG00000178343	-1.85737	-3.18243	3.99143e-06	0.00011935
ENSG00000101210	-1.8527	5.09813	2.98315e-07	1.48747e-05
ENSG00000227910	-1.85191	-3.31359	9.81615e-06	0.000246353
ENSG00000171094	-1.85112	-1.59943	7.0619e-10	1.11521e-07
ENSG00000235126	-1.84895	-1.09942	1.3044e-06	4.92588e-05
ENSG00000133488	-1.84862	-0.2494	2.84589e-06	9.09288e-05
ENSG00000135744	-1.84809	2.20078	2.59271e-09	3.14889e-07
ENSG00000188833	-1.84735	-0.509481	1.31876e-05	0.000313531
ENSG00000262585	-1.84721	-2.31223	1.59085e-08	1.39807e-06
ENSG00000259803	-1.84482	-0.879055	3.46491e-07	1.68616e-05
ENSG00000111732	-1.84429	-2.73357	2.13559e-06	7.22005e-05
ENSG00000138152	-1.84263	0.516347	6.96497e-07	2.9583e-05
ENSG00000100593	-1.83496	-0.547552	2.99475e-07	1.49098e-05
ENSG00000180543	-1.83493	2.98304	8.20946e-11	1.8188e-08
ENSG00000124134	-1.83334	1.15332	5.13824e-06	0.000146179
ENSG00000183873	-1.83138	1.29738	5.70118e-08	4.00029e-06
ENSG00000171951	-1.83122	1.98547	2.12448e-09	2.68256e-07
ENSG00000260015	-1.83024	-4.22361	5.22164e-05	0.000938545
ENSG00000253931	-1.82977	-1.62458	7.33302e-07	3.0843e-05
ENSG00000157423	-1.82971	-2.16009	1.14778e-07	7.09829e-06
ENSG00000129951	-1.82747	-2.61141	3.24739e-07	1.59684e-05
ENSG00000234476	-1.8256	-2.18297	1.51222e-05	0.000349099
ENSG00000158560	-1.82477	2.01404	7.58969e-10	1.18311e-07
ENSG00000223813	-1.82454	-2.67702	1.58823e-06	5.7145e-05
ENSG00000214097	-1.8212	-2.03139	1.20757e-06	4.63143e-05
ENSG00000205863	-1.81995	-2.75752	3.09247e-05	0.000624305
ENSG00000213561	-1.81787	-3.56473	3.74771e-06	0.00011341
ENSG00000127325	-1.81557	1.08133	3.52211e-05	0.000690976
ENSG00000112379	-1.81306	2.58298	1.2125e-09	1.69366e-07
ENSG00000187323	-1.81236	-0.28643	1.95976e-05	0.0004304
ENSG00000175928	-1.81089	2.02685	4.22324e-07	1.97094e-05
ENSG00000116783	-1.80902	-3.72883	3.27708e-08	2.55752e-06
ENSG00000257178	-1.80884	-4.44765	1.23722e-05	0.000297539
ENSG00000262558	-1.80878	-4.13901	3.47039e-05	0.000682601
ENSG00000129682	-1.80783	2.04434	3.61931e-09	4.11279e-07
ENSG00000131730	-1.80698	2.30197	8.73291e-06	0.000224858
ENSG00000166473	-1.80631	-0.576235	7.1726e-08	4.81487e-06
ENSG00000083067	-1.80562	-1.71437	9.82792e-09	9.32437e-07
ENSG00000244998	-1.80545	-2.93034	2.88048e-08	2.30633e-06
ENSG00000118156	-1.80528	-0.598367	2.29708e-07	1.20708e-05
ENSG00000141449	-1.80153	-0.348674	4.37363e-08	3.20642e-06
ENSG00000278200	-1.80136	-3.2946	2.0849e-06	7.0724e-05
ENSG00000016082	-1.80095	-0.806776	9.76723e-06	0.000245349
ENSG00000100473	-1.8001	1.55831	5.12436e-06	0.000145993
ENSG00000233705	-1.7978	-2.10678	2.46992e-05	0.000519876
ENSG00000213023	-1.79605	-1.458	1.16419e-08	1.07666e-06
ENSG00000243069	-1.79522	-0.783602	6.09878e-06	0.000168281
ENSG00000203942	-1.79425	-4.21543	4.83658e-06	0.000139367
ENSG00000198003	-1.79415	-0.511556	7.12171e-09	7.22722e-07
ENSG00000164434	-1.79379	-1.35129	7.82067e-06	0.000204592
ENSG00000142408	-1.79081	-1.49075	9.38663e-10	1.38134e-07
ENSG00000163873	-1.78847	-1.71872	8.90491e-06	0.000228219
ENSG00000091513	-1.78786	2.93527	1.06404e-05	0.000263863
ENSG00000168481	-1.78545	2.75606	3.02508e-06	9.53445e-05
ENSG00000198336	-1.7853	1.04996	9.97256e-06	0.000249553
ENSG00000227165	-1.78338	-3.26605	3.43758e-06	0.000105755
ENSG00000101333	-1.78299	1.7821	3.42455e-10	6.13725e-08
ENSG00000006047	-1.78182	0.740993	7.09486e-07	3.00503e-05
ENSG00000146038	-1.78133	-1.78319	1.05772e-08	9.93389e-07
ENSG00000133878	-1.77983	1.78673	4.88584e-05	0.000891164
ENSG00000248713	-1.7795	1.21096	4.78094e-05	0.000877058
ENSG00000165238	-1.77933	4.25878	5.59961e-07	2.48118e-05
ENSG00000082196	-1.77868	2.08452	1.77129e-08	1.53277e-06
ENSG00000179542	-1.77474	0.615489	8.8756e-08	5.7453e-06
ENSG00000248587	-1.77445	-2.11632	7.30677e-07	3.07969e-05
ENSG00000171303	-1.77403	-0.349342	5.47717e-08	3.86553e-06
ENSG00000162105	-1.77351	4.37512	2.56421e-09	3.12684e-07
ENSG00000143028	-1.7733	1.56425	3.49064e-06	0.000106952
ENSG00000162494	-1.77078	0.353978	1.04138e-06	4.12482e-05
ENSG00000249574	-1.77009	-2.57791	1.17621e-07	7.23336e-06
ENSG00000099617	-1.76908	-3.0097	6.23785e-08	4.32169e-06
ENSG00000235205	-1.76783	-3.50457	1.78908e-05	0.000399738
ENSG00000269964	-1.76591	-2.78815	9.593e-06	0.000242177
ENSG00000227857	-1.76405	-3.5693	2.53985e-08	2.07591e-06
ENSG00000066382	-1.7602	0.952165	8.23327e-07	3.39913e-05
ENSG00000281641	-1.7577	-1.56375	2.98529e-05	0.000606514
ENSG00000130413	-1.75584	-0.80972	1.97551e-08	1.67346e-06
ENSG00000174562	-1.75448	-3.84326	2.99763e-05	0.000608612
ENSG00000216921	-1.75212	-1.62477	2.25138e-06	7.54405e-05
ENSG00000214435	-1.75154	-2.6921	2.41369e-09	2.96721e-07
ENSG00000214076	-1.75097	-1.32395	6.12553e-07	2.64832e-05
ENSG00000100362	-1.75045	-1.34446	1.40986e-06	5.20539e-05
ENSG00000159374	-1.75002	0.887821	1.81864e-05	0.000404996
ENSG00000164161	-1.74736	-0.165343	4.90051e-06	0.000140913
ENSG00000073067	-1.7471	1.90872	3.34224e-05	0.000664526
ENSG00000257501	-1.7465	-4.29705	3.4364e-05	0.000678514
ENSG00000143473	-1.74575	-0.170291	4.89099e-06	0.000140734
ENSG00000101282	-1.74505	0.264014	3.66581e-05	0.00071155
ENSG00000167281	-1.74486	-2.38004	1.11925e-07	6.97172e-06
ENSG00000171714	-1.74021	0.675938	1.97816e-06	6.79029e-05
ENSG00000106013	-1.73706	-3.27165	3.43421e-06	0.000105706
ENSG00000107518	-1.73584	0.0728432	1.44608e-06	5.31045e-05
ENSG00000112175	-1.73507	-1.24268	4.02427e-05	0.000766998
ENSG00000185008	-1.73304	1.52864	9.12512e-07	3.70661e-05
ENSG00000147573	-1.73291	0.398817	9.94219e-06	0.000249072
ENSG00000162009	-1.73134	-1.45076	5.91148e-06	0.000163936
ENSG00000164440	-1.73063	2.33982	3.04094e-07	1.50758e-05
ENSG00000279791	-1.72899	-3.82212	5.4889e-05	0.000978441
ENSG00000047662	-1.72846	-0.266172	4.67116e-09	5.05413e-07
ENSG00000114790	-1.7266	3.0585	1.94726e-07	1.06127e-05
ENSG00000183230	-1.72496	-0.54213	4.69907e-05	0.000864397
ENSG00000250101	-1.72389	-3.74234	4.67864e-05	0.000861688
ENSG00000246889	-1.72258	0.127291	5.48096e-13	2.80937e-10
ENSG00000145248	-1.72159	-1.49027	1.98868e-06	6.81867e-05
ENSG00000164638	-1.72032	2.72844	4.51094e-12	1.7378e-09
ENSG00000196277	-1.72005	-2.77074	9.05474e-06	0.000231177
ENSG00000079393	-1.71476	1.32511	2.73572e-06	8.80131e-05
ENSG00000256574	-1.71448	-2.78792	9.55599e-07	3.85574e-05
ENSG00000250120	-1.71239	-1.9602	1.10768e-05	0.000272004
ENSG00000143858	-1.71084	-1.29868	1.0235e-09	1.47391e-07
ENSG00000077935	-1.71003	-1.13668	7.4065e-09	7.44572e-07
ENSG00000181790	-1.70807	1.96778	1.38114e-07	8.18978e-06
ENSG00000116183	-1.70711	-0.0178967	6.36744e-07	2.74303e-05
ENSG00000164287	-1.70682	-2.8626	2.1754e-05	0.000468238
ENSG00000112319	-1.70609	1.02929	1.26247e-08	1.14652e-06
ENSG00000159208	-1.70465	2.37607	2.484e-14	2.05808e-11
ENSG00000104044	-1.70413	0.252058	3.64832e-05	0.00070861
ENSG00000235189	-1.70129	-4.14915	1.42403e-05	0.000333835
ENSG00000108684	-1.69547	-2.23602	2.56544e-07	1.32637e-05
ENSG00000242950	-1.69516	-2.27932	3.13483e-05	0.000632223
ENSG00000187902	-1.69319	-1.67277	1.20157e-05	0.000290583
ENSG00000170579	-1.69103	0.944872	7.3626e-06	0.000194715
ENSG00000233251	-1.6909	-1.70842	2.88836e-08	2.30729e-06
ENSG00000105278	-1.68999	-2.29341	1.00404e-05	0.000250939
ENSG00000161609	-1.68802	-3.19016	4.60792e-05	0.000851774
ENSG00000267268	-1.68616	-4.21682	1.56584e-05	0.00035833
ENSG00000226397	-1.68513	-3.79295	1.65336e-05	0.000373757
ENSG00000188176	-1.68359	1.59995	3.27593e-05	0.000654023
ENSG00000184160	-1.6834	1.866	3.35355e-10	6.09108e-08
ENSG00000110318	-1.68225	1.63931	6.6618e-10	1.06877e-07
ENSG00000154277	-1.68139	5.16365	3.27038e-06	0.000101662
ENSG00000162592	-1.68097	-3.87729	2.62557e-06	8.51825e-05
ENSG00000133454	-1.68084	2.97535	3.7334e-05	0.000722583
ENSG00000229867	-1.6786	-0.137317	8.83299e-10	1.31913e-07
ENSG00000081051	-1.6776	-2.58765	1.5212e-05	0.000350635
ENSG00000144057	-1.67534	1.7431	2.05232e-06	6.97754e-05
ENSG00000265158	-1.67488	-2.54235	1.21191e-07	7.419e-06
ENSG00000134548	-1.67401	-1.74451	2.55284e-05	0.00053353
ENSG00000279036	-1.66541	-2.49506	1.57205e-07	9.02597e-06
ENSG00000167037	-1.66504	-0.630452	1.39453e-09	1.90395e-07
ENSG00000111981	-1.66304	1.30514	3.02809e-08	2.40352e-06
ENSG00000187140	-1.66217	-0.995156	3.83004e-08	2.86876e-06
ENSG00000254997	-1.66207	-2.00595	7.32812e-07	3.0843e-05
ENSG00000206077	-1.66141	1.93391	1.59285e-07	9.09732e-06
ENSG00000249328	-1.66045	-3.51668	1.13434e-06	4.40079e-05
ENSG00000177098	-1.65956	3.34627	3.56123e-10	6.33208e-08
ENSG00000175894	-1.65954	-0.672729	6.23499e-06	0.000171336
ENSG00000235939	-1.65843	-3.1693	1.61276e-05	0.000365742
ENSG00000221413	-1.65811	-4.49139	4.33423e-05	0.000812356
ENSG00000225493	-1.65529	-4.53184	2.07105e-05	0.000449442
ENSG00000205517	-1.65374	-0.0968658	5.42913e-08	3.84508e-06
ENSG00000163536	-1.65197	2.90133	9.9937e-08	6.34855e-06
ENSG00000253973	-1.6515	-4.31695	1.4285e-05	0.000334624
ENSG00000198723	-1.64806	-2.45998	8.39057e-10	1.28153e-07
ENSG00000262768	-1.64559	-3.5825	1.26002e-05	0.000301702
ENSG00000198358	-1.645	-3.12284	3.16105e-05	0.000636313
ENSG00000133067	-1.64366	2.6719	1.45125e-07	8.4644e-06
ENSG00000112530	-1.64361	-2.17397	3.08327e-08	2.44091e-06
ENSG00000164185	-1.6433	0.645927	1.53796e-08	1.35995e-06
ENSG00000237324	-1.64093	-4.47358	2.53716e-05	0.00053062
ENSG00000198156	-1.63981	-3.07063	3.25297e-06	0.000101261
ENSG00000144481	-1.63959	-1.77776	1.1257e-06	4.37286e-05
ENSG00000186998	-1.63941	2.02802	7.79335e-10	1.21174e-07
ENSG00000206579	-1.63922	-1.84606	4.0885e-05	0.00077616
ENSG00000229912	-1.63694	-1.84853	4.94773e-06	0.000141961
ENSG00000184305	-1.63679	0.157385	3.02319e-07	1.50001e-05
ENSG00000228918	-1.63609	-3.86987	4.47178e-05	0.000831693
ENSG00000112796	-1.63504	0.717153	6.12249e-07	2.64832e-05
ENSG00000132026	-1.63407	-1.42038	2.19014e-06	7.36741e-05
ENSG00000106113	-1.63259	-1.91446	4.90774e-09	5.23839e-07
ENSG00000231772	-1.63208	-2.42771	4.04156e-06	0.000120476
ENSG00000237125	-1.63196	-1.67629	2.44422e-05	0.000515638
ENSG00000172346	-1.63021	0.608317	3.46526e-07	1.68616e-05
ENSG00000205363	-1.62951	1.8299	9.84906e-10	1.44237e-07
ENSG00000261742	-1.62734	-2.41072	3.92232e-06	0.000117792
ENSG00000259425	-1.62637	-4.12939	4.28572e-05	0.000804978
ENSG00000115361	-1.62265	-1.45425	1.11754e-06	4.35235e-05
ENSG00000264569	-1.6193	-3.32951	7.11177e-07	3.01009e-05
ENSG00000249577	-1.618	-2.99872	3.45241e-06	0.000106136
ENSG00000182272	-1.61751	2.99472	5.55841e-08	3.91373e-06
ENSG00000101306	-1.61597	1.10604	3.3283e-06	0.000103181
ENSG00000258955	-1.61493	1.82235	3.20161e-11	8.38281e-09
ENSG00000160951	-1.61421	-1.60498	2.294e-06	7.63189e-05
ENSG00000171811	-1.61259	-0.280865	3.69326e-07	1.7785e-05
ENSG00000172318	-1.61171	-1.66149	9.17532e-06	0.000233664
ENSG00000172379	-1.61066	3.00297	1.6305e-10	3.28726e-08
ENSG00000149970	-1.60977	-1.21822	1.65726e-07	9.33843e-06
ENSG00000259445	-1.60864	-3.45293	1.53711e-06	5.56367e-05
ENSG00000242267	-1.60812	-3.92641	1.19335e-05	0.000289251
ENSG00000124302	-1.60804	-1.81971	1.68664e-08	1.46782e-06
ENSG00000067840	-1.60757	1.67084	3.72682e-13	2.03071e-10
ENSG00000158008	-1.60678	-1.10863	9.02987e-06	0.000230639
ENSG00000223956	-1.60608	-3.90973	2.5173e-07	1.30578e-05
ENSG00000272975	-1.60171	-1.12882	1.0382e-06	4.11554e-05
ENSG00000102678	-1.59976	-1.6851	4.51812e-07	2.08505e-05
ENSG00000205221	-1.59769	1.32537	1.26933e-07	7.68407e-06
ENSG00000224049	-1.59665	-3.41045	1.67413e-06	5.95975e-05
ENSG00000073150	-1.59119	3.69088	1.04845e-08	9.86213e-07
ENSG00000224961	-1.59093	-0.319498	3.73706e-09	4.23275e-07
ENSG00000106809	-1.59015	1.54523	4.85298e-05	0.000888072
ENSG00000143867	-1.58656	0.998697	2.8827e-10	5.33193e-08
ENSG00000181856	-1.58559	0.796691	1.94711e-07	1.06127e-05
ENSG00000224272	-1.58557	-1.14651	7.27726e-06	0.000193218
ENSG00000157087	-1.58534	-1.15282	3.13559e-07	1.54816e-05
ENSG00000175287	-1.58523	3.29467	1.17854e-06	4.54604e-05
ENSG00000240280	-1.58348	-1.05346	4.35154e-05	0.000813835
ENSG00000158258	-1.5821	3.24333	5.2157e-08	3.70695e-06
ENSG00000112183	-1.5818	1.87873	9.65494e-06	0.000243418
ENSG00000226308	-1.58004	-2.75854	3.74233e-05	0.000723563
ENSG00000220154	-1.57828	-2.6298	1.7282e-05	0.000388078
ENSG00000134532	-1.57768	0.681943	2.66569e-08	2.15835e-06
ENSG00000278090	-1.57563	-3.43093	5.31616e-07	2.37472e-05
ENSG00000224034	-1.57445	-1.06111	1.60461e-05	0.000364582
ENSG00000103723	-1.57357	1.37955	4.47774e-07	2.07054e-05
ENSG00000279032	-1.57139	-3.68922	1.75727e-06	6.19378e-05
ENSG00000182759	-1.57064	0.147639	8.94126e-08	5.77772e-06
ENSG00000188783	-1.56991	4.1874	1.02237e-07	6.46822e-06
ENSG00000250770	-1.56819	-2.87726	2.08644e-06	7.07366e-05
ENSG00000006377	-1.56811	1.37896	2.83091e-08	2.27992e-06
ENSG00000277420	-1.56722	-3.84474	2.97846e-05	0.000605608
ENSG00000119283	-1.56703	-2.12164	1.03222e-06	4.10351e-05
ENSG00000259881	-1.56671	0.358943	3.32008e-11	8.58156e-09
ENSG00000152377	-1.565	4.9448	6.22693e-09	6.42702e-07
ENSG00000077063	-1.56372	1.40977	6.49064e-07	2.78618e-05
ENSG00000253737	-1.56364	-3.83796	5.09721e-07	2.29728e-05
ENSG00000104177	-1.56347	0.813775	1.41146e-08	1.261e-06
ENSG00000179869	-1.5632	4.53407	5.53424e-07	2.45581e-05
ENSG00000125878	-1.56142	-0.223426	5.34555e-06	0.00015073
ENSG00000217236	-1.56119	-1.02254	2.1192e-05	0.000457742
ENSG00000179270	-1.56097	-1.39467	1.19972e-07	7.3593e-06
ENSG00000087085	-1.56097	2.29498	2.88277e-08	2.30633e-06
ENSG00000154553	-1.55832	5.64264	1.44752e-06	5.31251e-05
ENSG00000248890	-1.55816	-1.62488	1.37258e-07	8.15111e-06
ENSG00000198774	-1.55724	3.71042	5.47275e-08	3.86553e-06
ENSG00000105650	-1.55716	-0.0913799	1.28914e-08	1.16723e-06
ENSG00000196074	-1.55628	1.05603	3.91243e-09	4.38214e-07
ENSG00000129991	-1.55505	0.895519	4.96094e-06	0.000142138
ENSG00000229628	-1.55484	-3.68707	3.47749e-05	0.000683551
ENSG00000130032	-1.55479	-0.480363	2.4512e-06	8.06616e-05
ENSG00000138759	-1.55238	3.6484	2.8618e-08	2.29563e-06
ENSG00000185518	-1.55112	0.840713	1.45314e-06	5.32991e-05
ENSG00000163075	-1.54843	-2.50883	1.01643e-05	0.000253512
ENSG00000133665	-1.54827	-2.45474	3.46887e-05	0.000682523
ENSG00000172915	-1.54735	1.1023	2.78163e-09	3.33151e-07
ENSG00000118432	-1.54485	-0.763869	2.2824e-06	7.61846e-05
ENSG00000163885	-1.54431	-3.01181	5.5751e-07	2.47213e-05
ENSG00000171435	-1.539	-0.521672	1.52114e-08	1.34705e-06
ENSG00000237517	-1.53782	0.703214	3.53471e-10	6.30649e-08
ENSG00000260398	-1.53782	-1.54204	2.4171e-06	7.9713e-05
ENSG00000250842	-1.53749	-4.52008	4.99584e-05	0.000907126
ENSG00000101198	-1.53659	-0.919529	2.67026e-05	0.000552343
ENSG00000183570	-1.53615	1.28619	2.06554e-11	5.81071e-09
ENSG00000167178	-1.53577	0.843628	4.7362e-09	5.10623e-07
ENSG00000144712	-1.53471	1.78248	3.9072e-09	4.38214e-07
ENSG00000123500	-1.53245	5.22641	1.51793e-06	5.51406e-05
ENSG00000277479	-1.53185	-4.38243	1.57475e-05	0.000359673
ENSG00000134769	-1.53042	2.31553	1.23363e-08	1.1254e-06
ENSG00000266916	-1.53005	-1.39307	1.5619e-09	2.07167e-07
ENSG00000187486	-1.5296	0.796697	2.19981e-08	1.83266e-06
ENSG00000132170	-1.5277	1.38755	5.12074e-09	5.44319e-07
ENSG00000187726	-1.52736	-2.22428	2.27087e-05	0.000484475
ENSG00000215834	-1.52554	-1.49075	2.26901e-05	0.00048425
ENSG00000106772	-1.52506	3.89199	6.29124e-06	0.000172522
ENSG00000109906	-1.52491	-0.180534	4.36238e-06	0.000128207
ENSG00000152154	-1.52443	-0.894796	1.55692e-06	5.62192e-05
ENSG00000055118	-1.52435	0.424503	7.3131e-07	3.08021e-05
ENSG00000103449	-1.52347	0.544881	8.29442e-07	3.42085e-05
ENSG00000213060	-1.52288	-3.86853	1.57973e-07	9.0468e-06
ENSG00000160191	-1.51899	1.9472	1.00312e-11	3.14361e-09
ENSG00000272138	-1.5175	-2.32206	5.06756e-07	2.28732e-05
ENSG00000170369	-1.51692	-1.57737	3.9706e-05	0.00075854
ENSG00000030304	-1.51598	-0.979706	1.3493e-05	0.000319787
ENSG00000261812	-1.51423	-1.15951	3.02553e-05	0.000612836
ENSG00000277235	-1.51307	-4.13638	1.24819e-05	0.00029942
ENSG00000218281	-1.50984	-3.47224	1.21814e-05	0.000294038
ENSG00000240563	-1.50885	-1.48436	1.65277e-05	0.000373757
ENSG00000178395	-1.50849	-2.76084	1.96417e-05	0.000430899
ENSG00000278594	-1.50516	-2.8231	7.94793e-06	0.000207026
ENSG00000171864	-1.50395	-0.354795	1.3278e-05	0.000315309
ENSG00000136928	-1.50298	-1.76247	4.12631e-06	0.000122519
ENSG00000170681	-1.50233	2.7823	1.98808e-05	0.000435039
ENSG00000235961	-1.50211	-0.752124	1.84595e-09	2.39076e-07
ENSG00000183691	-1.50151	-0.687648	3.52559e-05	0.00069121
ENSG00000259038	-1.50015	-2.71682	2.44585e-05	0.000515656
ENSG00000129596	-1.49923	0.0886296	5.03011e-06	0.000143779
ENSG00000137872	-1.49881	2.89519	5.09488e-08	3.63931e-06
ENSG00000176532	-1.49856	1.53666	2.63931e-07	1.35512e-05
ENSG00000225968	-1.49668	2.22458	1.15376e-11	3.45459e-09
ENSG00000182870	-1.49622	-2.48665	4.18342e-06	0.00012385
ENSG00000171246	-1.49591	0.45433	1.19368e-05	0.000289251
ENSG00000099954	-1.49573	2.32089	1.69637e-06	6.0247e-05
ENSG00000163710	-1.49443	1.63809	4.99103e-06	0.000142865
ENSG00000132554	-1.49166	-2.2311	2.71236e-07	1.38207e-05
ENSG00000233836	-1.49155	-1.03318	1.71137e-05	0.000384647
ENSG00000114547	-1.4899	-2.07433	2.27385e-05	0.000484599
ENSG00000272808	-1.48963	-0.842466	5.45602e-06	0.000153344
ENSG00000255571	-1.48873	1.82852	1.55275e-08	1.37102e-06
ENSG00000250131	-1.48833	-1.13369	2.89277e-07	1.45439e-05
ENSG00000116014	-1.48761	-2.1626	6.29526e-06	0.000172522
ENSG00000230798	-1.48747	-0.253869	1.47417e-07	8.57331e-06
ENSG00000275529	-1.48675	-4.13934	1.34634e-05	0.000319211
ENSG00000267289	-1.48647	-4.22238	3.24972e-05	0.000650191
ENSG00000149926	-1.48357	-0.824148	1.61011e-05	0.000365282
ENSG00000173406	-1.48282	-0.913175	7.69475e-06	0.00020226
ENSG00000056998	-1.48217	1.15521	2.12045e-11	5.91021e-09
ENSG00000144868	-1.47879	0.561936	1.33661e-08	1.20301e-06
ENSG00000004799	-1.47541	3.70821	1.18232e-05	0.000287191
ENSG00000267712	-1.4741	-3.83935	3.56978e-05	0.0006978
ENSG00000224715	-1.47406	-4.09825	2.06986e-05	0.000449359
ENSG00000242242	-1.47168	-3.0748	9.91971e-06	0.000248745
ENSG00000172403	-1.47087	5.8558	1.70872e-05	0.000384339
ENSG00000270937	-1.47069	-4.00119	2.82019e-05	0.000576846
ENSG00000250420	-1.47067	-1.01904	1.89023e-05	0.000418933
ENSG00000095713	-1.47037	1.67122	2.21016e-05	0.000473394
ENSG00000049540	-1.47033	4.8139	4.70315e-07	2.14526e-05
ENSG00000120885	-1.4701	7.15856	2.31948e-08	1.91652e-06
ENSG00000224652	-1.46941	0.910528	1.12776e-08	1.05101e-06
ENSG00000139209	-1.46887	2.32194	2.63225e-08	2.13413e-06
ENSG00000068615	-1.46672	2.55425	1.41214e-07	8.31648e-06
ENSG00000165816	-1.46519	1.35716	6.92633e-10	1.10243e-07
ENSG00000178053	-1.46336	4.50944	7.60796e-11	1.7106e-08
ENSG00000136842	-1.46327	2.41478	6.38656e-06	0.000174156
ENSG00000070182	-1.46313	3.70949	1.47815e-05	0.000342979
ENSG00000111110	-1.46247	2.31554	1.45827e-09	1.96668e-07
ENSG00000204060	-1.46242	0.686545	3.15538e-10	5.78324e-08
ENSG00000089250	-1.4613	3.24352	2.0932e-05	0.000453286
ENSG00000107147	-1.45954	-1.38261	1.24594e-06	4.74248e-05
ENSG00000177570	-1.45852	3.96669	1.01348e-06	4.04882e-05
ENSG00000116035	-1.45816	-0.00339153	1.83708e-08	1.57829e-06
ENSG00000203721	-1.45638	-2.31997	3.91595e-05	0.00075047
ENSG00000171658	-1.45467	3.92075	5.50005e-05	0.000979851
ENSG00000205054	-1.45154	-2.81618	8.22712e-07	3.39891e-05
ENSG00000122254	-1.45128	-0.0411115	1.75062e-06	6.18114e-05
ENSG00000234948	-1.4509	-2.3223	1.65146e-05	0.000373682
ENSG00000198208	-1.4498	0.90392	2.0274e-10	3.95705e-08
ENSG00000102452	-1.44891	-0.915301	5.73551e-07	2.52072e-05
ENSG00000130226	-1.4464	-1.92778	1.69546e-05	0.000381923
ENSG00000100678	-1.44478	-0.502652	2.07375e-05	0.00044972
ENSG00000181449	-1.44426	5.95795	4.85766e-06	0.000139841
ENSG00000066405	-1.44418	-1.04397	2.64953e-07	1.35922e-05
ENSG00000104313	-1.44387	0.190247	4.4584e-06	0.000130458
ENSG00000129990	-1.44123	0.358696	2.31776e-05	0.000492049
ENSG00000276975	-1.44079	-2.31112	1.51524e-06	5.50758e-05
ENSG00000167588	-1.4404	0.559696	2.73978e-06	8.80969e-05
ENSG00000139364	-1.43971	0.548334	3.37786e-11	8.69375e-09
ENSG00000241155	-1.43915	-2.70629	3.00629e-07	1.49531e-05
ENSG00000238755	-1.43617	-0.927248	1.85392e-06	6.4805e-05
ENSG00000242193	-1.43525	2.31323	2.33284e-15	2.87953e-12
ENSG00000129159	-1.43436	-2.67143	3.85352e-06	0.000116188
ENSG00000230882	-1.43432	0.881287	2.08472e-06	7.0724e-05
ENSG00000130477	-1.43353	-0.0682569	1.4796e-06	5.39992e-05
ENSG00000171595	-1.43106	-2.18566	1.40114e-06	5.19589e-05
ENSG00000224848	-1.42987	-1.96896	2.16029e-07	1.14816e-05
ENSG00000225889	-1.42957	0.159819	1.49559e-07	8.68949e-06
ENSG00000160200	-1.42925	-0.987805	1.19646e-05	0.000289769
ENSG00000122121	-1.42877	0.224757	4.8093e-06	0.000138713
ENSG00000235121	-1.42797	-2.76778	4.56047e-07	2.09701e-05
ENSG00000125285	-1.42767	3.50227	2.04435e-05	0.00044526
ENSG00000138061	-1.42727	4.07563	1.49664e-06	5.45179e-05
ENSG00000091129	-1.42694	4.20472	3.53391e-06	0.000108038
ENSG00000198542	-1.42658	2.73256	6.89968e-06	0.000185491
ENSG00000168772	-1.42502	-0.97634	5.88404e-08	4.10005e-06
ENSG00000138622	-1.42465	-3.1363	2.51412e-05	0.000527077
ENSG00000110076	-1.42404	1.61478	1.78742e-08	1.54441e-06
ENSG00000248973	-1.42263	-1.32512	1.53072e-05	0.000351922
ENSG00000272931	-1.42129	-1.33621	5.92739e-07	2.58849e-05
ENSG00000183908	-1.42045	0.693952	3.50011e-05	0.000687327
ENSG00000165917	-1.42045	0.896703	2.40039e-05	0.000508166
ENSG00000074047	-1.41909	3.67077	1.13874e-07	7.04957e-06
ENSG00000266835	-1.41713	-0.920979	1.72254e-06	6.09979e-05
ENSG00000174514	-1.41616	2.37367	4.79672e-06	0.000138482
ENSG00000169031	-1.41574	0.148778	4.81815e-07	2.18945e-05
ENSG00000198523	-1.41505	1.10456	1.69959e-05	0.000382712
ENSG00000135423	-1.41495	-0.794471	2.32822e-06	7.72028e-05
ENSG00000236358	-1.41318	-3.18009	2.43426e-05	0.000514077
ENSG00000002745	-1.41246	-0.453557	4.93264e-05	0.000897714
ENSG00000152953	-1.41194	1.46038	1.99014e-08	1.68306e-06
ENSG00000182389	-1.4118	-0.0311742	2.08055e-06	7.06557e-05
ENSG00000239093	-1.41153	-3.32896	1.14475e-05	0.000279636
ENSG00000165730	-1.41112	1.09283	1.97899e-05	0.000433365
ENSG00000148948	-1.41071	-1.71615	3.18108e-06	9.94836e-05
ENSG00000019102	-1.40826	1.03017	4.32184e-05	0.000810537
ENSG00000204033	-1.4076	-2.59253	4.50972e-06	0.000131705
ENSG00000203808	-1.40679	-1.68681	1.42391e-07	8.37767e-06
ENSG00000143469	-1.40675	0.406073	3.58852e-05	0.00070006
ENSG00000175538	-1.40655	2.87164	2.71167e-07	1.38207e-05
ENSG00000137726	-1.40634	2.78884	3.33615e-08	2.59268e-06
ENSG00000082126	-1.40481	-0.974096	1.44251e-07	8.43823e-06
ENSG00000170276	-1.40456	0.69588	5.05348e-08	3.62144e-06
ENSG00000197584	-1.40274	-2.34947	1.84608e-07	1.02063e-05
ENSG00000215267	-1.40216	-0.572706	1.70399e-05	0.000383417
ENSG00000185652	-1.40057	0.00642371	1.89249e-06	6.58561e-05
ENSG00000101638	-1.39969	-1.29698	2.89324e-06	9.21011e-05
ENSG00000187959	-1.39965	-3.06348	4.25561e-05	0.000800348
ENSG00000055813	-1.39917	-1.76937	2.50825e-06	8.21813e-05
ENSG00000133640	-1.39743	-1.09352	3.14314e-05	0.000633689
ENSG00000203280	-1.3973	0.308565	8.43363e-07	3.46765e-05
ENSG00000267127	-1.3965	-1.83875	3.99577e-07	1.8828e-05
ENSG00000136457	-1.39447	-0.766295	9.4765e-06	0.000239919
ENSG00000182195	-1.39412	3.47025	1.27251e-07	7.68407e-06
ENSG00000131773	-1.39392	2.4256	6.55041e-11	1.54159e-08
ENSG00000280890	-1.39382	-2.81613	4.1223e-05	0.000781595
ENSG00000128833	-1.39347	3.21326	1.18297e-08	1.09236e-06
ENSG00000171033	-1.39165	3.08375	3.91961e-07	1.85791e-05
ENSG00000160188	-1.39015	-0.91547	1.82319e-06	6.38887e-05
ENSG00000174473	-1.3899	-2.25488	6.08524e-07	2.64027e-05
ENSG00000183317	-1.38847	-0.0237865	1.33744e-06	5.0057e-05
ENSG00000219438	-1.38722	2.04925	4.86549e-08	3.51169e-06
ENSG00000125337	-1.38377	-2.29377	4.95413e-05	0.000900363
ENSG00000198185	-1.38143	0.229981	8.02482e-07	3.32898e-05
ENSG00000156218	-1.38081	0.939577	4.03314e-06	0.000120284
ENSG00000184185	-1.38058	2.31709	1.69484e-07	9.518e-06
ENSG00000259219	-1.38014	-3.80271	4.85718e-06	0.000139841
ENSG00000227038	-1.37983	-1.39403	5.21772e-06	0.000148022
ENSG00000186868	-1.37948	2.01438	9.17359e-07	3.7213e-05
ENSG00000267874	-1.37807	-4.37664	5.0831e-05	0.000919761
ENSG00000272913	-1.37787	1.36191	2.06563e-14	1.73522e-11
ENSG00000079101	-1.37763	-2.4281	6.92861e-06	0.000186002
ENSG00000170577	-1.37691	2.53091	2.2878e-07	1.20325e-05
ENSG00000231703	-1.37638	-2.28232	2.31307e-08	1.91384e-06
ENSG00000169302	-1.37214	-1.12995	3.19458e-07	1.57344e-05
ENSG00000204661	-1.37213	-3.24431	3.37992e-06	0.000104406
ENSG00000108924	-1.36985	2.7012	1.07546e-06	4.23484e-05
ENSG00000279192	-1.36962	-1.60516	6.04936e-07	2.63226e-05
ENSG00000250230	-1.36927	-3.29057	5.5496e-05	0.000986632
ENSG00000164776	-1.36912	0.951923	6.93321e-07	2.94892e-05
ENSG00000139946	-1.36741	2.91271	6.84431e-10	1.09225e-07
ENSG00000154928	-1.36644	1.81069	1.9308e-07	1.05493e-05
ENSG00000171847	-1.36633	-0.104465	3.74828e-06	0.00011341
ENSG00000184343	-1.36519	1.60215	5.62564e-06	0.000157235
ENSG00000167363	-1.36506	2.2173	4.66096e-14	3.39649e-11
ENSG00000203995	-1.36494	0.448695	1.16669e-05	0.000284077
ENSG00000278071	-1.36491	-2.34479	3.16974e-05	0.000637563
ENSG00000168959	-1.36473	-3.71909	2.41892e-05	0.000511194
ENSG00000268388	-1.36423	-0.405222	5.82326e-06	0.00016186
ENSG00000109758	-1.36331	-2.46516	4.73282e-05	0.000869021
ENSG00000178821	-1.36275	0.679786	2.18866e-09	2.75211e-07
ENSG00000149294	-1.36054	3.70631	5.08083e-05	0.000919761
ENSG00000142609	-1.35918	-1.1594	1.10551e-06	4.31108e-05
ENSG00000188002	-1.35783	2.00067	1.04687e-11	3.24707e-09
ENSG00000119888	-1.35758	5.92323	1.29453e-07	7.76622e-06
ENSG00000163884	-1.35719	-0.330408	7.05417e-08	4.75649e-06
ENSG00000277270	-1.35646	-2.99361	2.77115e-05	0.000568546
ENSG00000144476	-1.35549	6.59782	8.94963e-12	2.91589e-09
ENSG00000227733	-1.35489	-3.10035	4.60605e-06	0.000133743
ENSG00000212916	-1.35448	0.203567	5.78071e-09	6.04665e-07
ENSG00000246082	-1.35391	1.28485	2.98313e-08	2.37094e-06
ENSG00000232295	-1.35377	-2.33286	6.0543e-07	2.63231e-05
ENSG00000246379	-1.35357	-3.70837	1.5967e-05	0.000363289
ENSG00000150471	-1.35159	2.38258	2.28042e-06	7.61606e-05
ENSG00000183114	-1.35102	-0.117207	2.01313e-06	6.88301e-05
ENSG00000155792	-1.35029	2.84183	3.0401e-09	3.57733e-07
ENSG00000090530	-1.34966	7.00907	8.16239e-08	5.33714e-06
ENSG00000153956	-1.34803	3.88861	1.03707e-07	6.54065e-06
ENSG00000196218	-1.34779	5.70253	8.51476e-08	5.54358e-06
ENSG00000216775	-1.34533	2.26432	1.47345e-05	0.000342582
ENSG00000181418	-1.34532	3.08678	4.19562e-05	0.000791217
ENSG00000255329	-1.34502	-3.4499	1.3391e-05	0.000317744
ENSG00000224078	-1.34357	2.99536	5.23138e-10	8.78916e-08
ENSG00000224764	-1.342	-3.63587	4.34354e-06	0.000127902
ENSG00000026559	-1.34074	2.133	2.3439e-06	7.75951e-05
ENSG00000131626	-1.34069	6.89402	4.40394e-11	1.10524e-08
ENSG00000165821	-1.3403	1.94284	1.48278e-08	1.31693e-06
ENSG00000254389	-1.33899	-0.190394	3.22386e-11	8.40468e-09
ENSG00000280216	-1.33803	-3.81499	2.75666e-05	0.000566149
ENSG00000257151	-1.33504	-0.480935	1.63707e-08	1.43085e-06
ENSG00000184984	-1.33458	-1.44012	1.06968e-05	0.000264829
ENSG00000134533	-1.33284	1.0504	1.29559e-07	7.76622e-06
ENSG00000185345	-1.33116	0.0405832	3.03853e-10	5.586e-08
ENSG00000122778	-1.32962	2.91928	1.80659e-08	1.55872e-06
ENSG00000100191	-1.32792	-1.82359	4.27899e-05	0.000803996
ENSG00000080854	-1.32616	0.226981	3.63798e-07	1.75607e-05
ENSG00000122733	-1.32605	1.897	3.94821e-07	1.86854e-05
ENSG00000128268	-1.32487	2.12836	4.5388e-07	2.09079e-05
ENSG00000198768	-1.32469	3.03049	1.80524e-06	6.33484e-05
ENSG00000167701	-1.32336	0.835259	1.38825e-08	1.24578e-06
ENSG00000270996	-1.3228	-3.84489	5.9617e-06	0.000164897
ENSG00000141622	-1.32049	2.08522	1.71562e-07	9.61683e-06
ENSG00000197106	-1.32024	0.62204	7.61641e-06	0.000200463
ENSG00000182648	-1.31973	1.75873	2.44454e-10	4.67889e-08
ENSG00000127252	-1.31901	0.566973	1.51143e-05	0.000349049
ENSG00000216863	-1.3185	-3.4773	6.31301e-06	0.000172793
ENSG00000186897	-1.31801	-1.05589	2.50852e-05	0.000526652
ENSG00000064655	-1.31745	3.59656	1.10556e-05	0.000271821
ENSG00000173077	-1.31696	1.15047	1.39113e-05	0.000327903
ENSG00000105696	-1.31692	-0.563283	6.50172e-08	4.44343e-06
ENSG00000124249	-1.31652	-0.43825	8.46879e-07	3.47974e-05
ENSG00000105877	-1.31552	0.820183	1.66465e-05	0.000375846
ENSG00000261801	-1.31448	2.01392	9.05488e-14	5.68513e-11
ENSG00000015413	-1.31293	-0.32766	2.49149e-05	0.000523421
ENSG00000162931	-1.31145	0.653206	3.2652e-06	0.000101589
ENSG00000146250	-1.3108	-1.86599	4.94573e-05	0.000899377
ENSG00000183346	-1.30868	-2.73008	1.35655e-05	0.000321379
ENSG00000117115	-1.30787	4.50314	5.187e-05	0.000934262
ENSG00000100218	-1.3055	-1.6151	1.18447e-06	4.56306e-05
ENSG00000138798	-1.30506	1.09241	1.73646e-06	6.14189e-05
ENSG00000280237	-1.30457	0.364813	1.40951e-06	5.20539e-05
ENSG00000259459	-1.30307	-1.63678	3.80623e-05	0.000732927
ENSG00000205037	-1.30305	-2.93235	2.02134e-05	0.000440405
ENSG00000022267	-1.30243	6.59031	1.9902e-05	0.000435346
ENSG00000231609	-1.30241	0.403462	1.1684e-07	7.19637e-06
ENSG00000143847	-1.30205	1.96546	1.28005e-09	1.77165e-07
ENSG00000128266	-1.3009	1.0701	1.4008e-07	8.28986e-06

## Sheet: UCEC edgeR output
Ensembl ID	logFC	logCPM	PValue	FDR
ENSG00000000003	-0.239394	6.60447	0.0136887	0.106949
ENSG00000000005	-3.42626	-0.160775	6.02954e-08	1.04279e-05
ENSG00000000419	-0.0522029	4.81212	0.629303	0.946796
ENSG00000000457	-0.278189	4.04633	0.00414939	0.047424
ENSG00000000460	-0.0767418	3.19976	0.502862	0.852812
ENSG00000000938	0.00280413	2.89477	0.960794	1
ENSG00000000971	-0.554802	5.39705	0.0181517	0.128541
ENSG00000001036	0.0342923	6.30667	0.659442	0.965342
ENSG00000001084	0.221326	5.4814	0.121735	0.403475
ENSG00000001167	-0.0615889	5.35742	0.455028	0.814678
ENSG00000001460	-0.0963929	4.14661	0.419584	0.782901
ENSG00000001461	0.00831771	5.19175	0.910356	1
ENSG00000001497	0.0179995	5.94138	0.782442	1
ENSG00000001561	-0.0551992	4.77354	0.673042	0.974021
ENSG00000001617	-0.393722	6.57058	0.00547419	0.0575065
ENSG00000001626	-0.562785	4.53744	0.122881	0.4054
ENSG00000001629	0.0372536	5.54545	0.634134	0.949694
ENSG00000001630	0.16264	1.70398	0.291713	0.654124
ENSG00000001631	-0.0421496	4.45721	0.641077	0.9532
ENSG00000002016	-0.139464	3.1794	0.121037	0.402191
ENSG00000002079	0.477734	-0.949068	0.0179337	0.12767
ENSG00000002330	-0.0147574	5.6681	0.89759	1
ENSG00000002549	0.303196	6.50256	0.0113416	0.094383
ENSG00000002586	-0.0634224	7.26854	0.61158	0.934427
ENSG00000002587	0.170692	4.89207	0.366112	0.735002
ENSG00000002726	-1.12577	7.23714	0.00736007	0.0701812
ENSG00000002745	-2.49807	0.25435	2.46028e-08	5.22123e-06
ENSG00000002746	-0.723541	0.72182	0.00181051	0.0264664
ENSG00000002822	0.292294	5.57351	0.00350632	0.0424262
ENSG00000002834	-0.0242119	7.7256	0.828552	1
ENSG00000002919	0.127943	4.64586	0.0504385	0.241906
ENSG00000002933	-0.663182	5.55873	0.00554454	0.0579389
ENSG00000003056	0.188305	5.65595	0.10121	0.36375
ENSG00000003096	0.200353	3.88877	0.303785	0.668505
ENSG00000003137	-1.0473	2.12624	0.000362083	0.00840364
ENSG00000003147	-0.170832	5.64273	0.175772	0.497578
ENSG00000003249	0.128599	5.92794	0.282219	0.642797
ENSG00000003393	0.0673088	4.76949	0.359174	0.727868
ENSG00000003400	-0.402742	3.79375	0.0204989	0.138952
ENSG00000003402	-0.0791237	6.423	0.251492	0.603324
ENSG00000003436	-0.880894	4.1534	0.000640732	0.0127773
ENSG00000003509	-0.0943612	3.73897	0.211676	0.549807
ENSG00000003756	-0.183056	6.63654	0.0429716	0.220053
ENSG00000003987	-0.0818653	0.367393	0.60367	0.928816
ENSG00000003989	-0.395833	5.19179	0.240952	0.590399
ENSG00000004059	-0.101733	7.68204	0.232099	0.578292
ENSG00000004139	0.0222134	2.71009	0.829815	1
ENSG00000004142	0.0435703	7.11543	0.509877	0.858927
ENSG00000004399	-0.161135	6.55947	0.185556	0.512633
ENSG00000004455	-0.0181174	6.85453	0.816445	1
ENSG00000004468	0.713382	2.92063	0.00153153	0.0235592
ENSG00000004478	0.06455	7.80707	0.520231	0.867621
ENSG00000004487	0.169094	7.26248	0.0198079	0.13611
ENSG00000004534	-0.127283	6.45121	0.215414	0.555272
ENSG00000004660	-0.146115	3.65424	0.343543	0.711739
ENSG00000004700	0.311519	3.60341	0.0123326	0.0994814
ENSG00000004766	0.076695	4.10882	0.32214	0.688871
ENSG00000004776	-0.485365	4.15797	0.0566861	0.260048
ENSG00000004777	0.0348495	4.08721	0.78071	1
ENSG00000004779	0.101576	5.71564	0.26386	0.620789
ENSG00000004799	-0.438892	4.33586	0.0352264	0.194751
ENSG00000004809	-1.2031	1.66567	0.00187654	0.0272179
ENSG00000004838	-0.608834	5.63898	0.046418	0.23035
ENSG00000004846	-1.28059	-1.52696	0.0010576	0.018245
ENSG00000004848	-0.183974	1.95593	0.805946	1
ENSG00000004864	-0.00337306	5.4778	0.98188	1
ENSG00000004866	-0.0858494	5.00348	0.262471	0.618849
ENSG00000004897	0.157444	5.42726	0.0628958	0.275781
ENSG00000004939	0.324736	-1.48071	0.207317	0.543586
ENSG00000004948	-0.285512	-1.88407	0.301459	0.66544
ENSG00000004961	0.199114	4.28941	0.0128461	0.102483
ENSG00000004975	0.364764	5.3591	1.80893e-05	0.000916325
ENSG00000005001	-0.111023	4.74677	0.588069	0.916752
ENSG00000005007	0.0826922	7.43889	0.211151	0.5493
ENSG00000005020	0.159563	4.42991	0.375456	0.743837
ENSG00000005022	0.0726567	8.0179	0.480067	0.834701
ENSG00000005059	0.3159	3.81771	0.017706	0.12663
ENSG00000005073	-0.145512	4.17742	0.536493	0.881191
ENSG00000005075	-0.186899	5.83387	0.0803147	0.318384
ENSG00000005100	0.219556	4.8697	0.00205137	0.0289588
ENSG00000005102	-0.605282	2.53388	0.0734664	0.302936
ENSG00000005108	0.00919751	3.49406	0.934239	1
ENSG00000005156	0.114503	5.1843	0.128976	0.416779
ENSG00000005175	-0.0757877	4.78573	0.431266	0.794019
ENSG00000005187	-0.100237	4.71562	0.551601	0.893121
ENSG00000005189	0.0732369	2.78811	0.475586	0.83169
ENSG00000005194	0.201992	5.69656	0.00611428	0.0617482
ENSG00000005206	-0.112197	6.46676	0.296188	0.659391
ENSG00000005238	0.0323077	4.44931	0.725283	1
ENSG00000005243	-0.166437	2.21283	0.300981	0.664704
ENSG00000005249	-0.453081	2.88101	0.0332914	0.188456
ENSG00000005302	0.0278948	5.00798	0.687598	0.983007
ENSG00000005339	0.0793125	6.76611	0.349691	0.71811
ENSG00000005379	-0.387562	4.74467	0.0139408	0.108336
ENSG00000005381	-0.681392	-0.576028	0.00820169	0.0758854
ENSG00000005421	-2.59755	-0.272579	2.49072e-08	5.26736e-06
ENSG00000005436	-0.101899	4.15223	0.268891	0.626623
ENSG00000005448	-0.214813	5.54156	0.131008	0.42038
ENSG00000005469	-0.0907884	3.3593	0.405724	0.770439
ENSG00000005471	-0.211956	0.246616	0.277181	0.636664
ENSG00000005483	0.0295971	6.24053	0.708099	0.995151
ENSG00000005486	-0.0617024	7.36808	0.553	0.894099
ENSG00000005513	1.15246	0.427509	1.98205e-06	0.000164897
ENSG00000005700	0.141564	5.57403	0.107038	0.375341
ENSG00000005801	-0.0225629	4.81341	0.809497	1
ENSG00000005810	0.00633479	5.26186	0.934673	1
ENSG00000005812	0.079167	4.71541	0.384159	0.751716
ENSG00000005844	0.561706	4.11663	0.00143229	0.0225287
ENSG00000005882	-0.0497036	4.39961	0.712417	0.996234
ENSG00000005884	0.58202	7.29024	0.000223448	0.00592999
ENSG00000005889	0.00810248	4.97799	0.911878	1
ENSG00000005893	0.0501396	7.51727	0.61521	0.936896
ENSG00000005961	-0.530801	2.3735	0.00989378	0.0859778
ENSG00000005981	-1.05773	-2.22335	0.0136649	0.10681
ENSG00000006007	0.193421	6.39421	0.00442045	0.0495391
ENSG00000006015	-0.0735203	5.35801	0.551403	0.893055
ENSG00000006016	-1.66581	4.53058	8.00785e-06	0.000492937
ENSG00000006025	0.0462852	4.06371	0.663064	0.967646
ENSG00000006042	-0.12492	6.23124	0.415959	0.77984
ENSG00000006047	0.170039	3.40637	0.500946	0.851112
ENSG00000006059	-1.81398	-2.53237	0.000589567	0.0120104
ENSG00000006062	0.367874	3.9084	0.00011967	0.0037638
ENSG00000006071	-0.577822	-0.126983	0.119975	0.400266
ENSG00000006116	-2.06317	-2.41137	0.00222989	0.0307363
ENSG00000006118	-0.135427	7.98621	0.310626	0.675893
ENSG00000006125	0.267003	7.85651	0.000414428	0.00928615
ENSG00000006128	0.313586	2.57816	0.388806	0.756512
ENSG00000006194	0.163725	4.92621	0.00875575	0.0792657
ENSG00000006210	0.293159	6.82225	0.102244	0.366048
ENSG00000006282	0.160548	6.58702	0.132451	0.422855
ENSG00000006283	-0.362517	1.26904	0.17314	0.493727
ENSG00000006327	0.0975796	5.91004	0.50212	0.852077
ENSG00000006377	0.137596	5.35825	0.459113	0.818286
ENSG00000006432	0.468406	4.1512	2.7259e-06	0.000213287
ENSG00000006451	0.045482	5.97651	0.537161	0.881705
ENSG00000006453	-0.0934597	5.89293	0.340399	0.708306
ENSG00000006459	-0.172643	5.28022	0.170451	0.489316
ENSG00000006468	-0.151101	3.31599	0.452385	0.812361
ENSG00000006530	-0.0801292	4.94617	0.267639	0.625294
ENSG00000006534	-0.204709	4.89849	0.297856	0.661173
ENSG00000006555	-0.320056	3.61572	0.071962	0.298955
ENSG00000006576	0.139436	4.24314	0.167713	0.484955
ENSG00000006606	3.77997	-1.44454	7.96604e-61	2.40905e-56
ENSG00000006607	0.11041	5.01667	0.182884	0.508871
ENSG00000006611	-0.847749	3.18699	0.014876	0.112934
ENSG00000006625	0.0509752	5.98236	0.625155	0.9437
ENSG00000006634	0.144403	3.75668	0.215317	0.555099
ENSG00000006638	-0.0284635	1.16245	0.865321	1
ENSG00000006652	0.174649	5.20762	0.0952653	0.351209
ENSG00000006659	-0.911085	-2.26804	0.122245	0.404245
ENSG00000006695	0.275666	3.98069	3.00329e-05	0.00134355
ENSG00000006704	-0.0243093	5.70116	0.799364	1
ENSG00000006712	-0.131393	6.68233	0.199905	0.533718
ENSG00000006715	-0.00460754	5.60947	0.963391	1
ENSG00000006740	0.142128	3.4652	0.323821	0.691023
ENSG00000006744	0.200835	6.55293	0.0047534	0.0523421
ENSG00000006747	-0.706882	3.3828	0.0015712	0.0240159
ENSG00000006756	-0.176269	7.03041	0.131005	0.42038
ENSG00000006757	0.159227	4.3495	0.185349	0.512397
ENSG00000006788	-0.5504	-2.85288	0.159084	0.470438
ENSG00000006831	-0.0114533	6.02518	0.871442	1
ENSG00000006837	-0.17044	-0.0123383	0.122285	0.404279
ENSG00000007001	-0.30093	-1.40941	0.179289	0.503106
ENSG00000007038	-0.70481	3.5521	0.0777592	0.312582
ENSG00000007047	-0.029736	5.68049	0.738743	1
ENSG00000007062	0.298898	6.9097	0.18579	0.512853
ENSG00000007080	-0.0395188	6.7908	0.703424	0.992947
ENSG00000007129	-0.534851	2.98137	0.0932098	0.346823
ENSG00000007168	0.154209	6.58773	0.0133567	0.105162
ENSG00000007171	2.18531	1.04242	5.49078e-16	9.48853e-13
ENSG00000007174	-0.523346	4.28636	0.124802	0.409038
ENSG00000007202	0.138338	7.0764	0.105146	0.37149
ENSG00000007216	-3.52612	0.563837	5.81322e-09	1.62028e-06
ENSG00000007237	-0.158596	5.05612	0.370644	0.73932
ENSG00000007255	-0.435779	5.32979	0.00146373	0.0228703
ENSG00000007264	-0.0702463	1.73439	0.761132	1
ENSG00000007306	-0.667115	3.58796	0.228493	0.573165
ENSG00000007312	0.0832841	2.04895	0.672055	0.973334
ENSG00000007314	-0.383801	-0.630751	0.240896	0.590333
ENSG00000007341	0.0620145	3.27492	0.369757	0.738534
ENSG00000007350	-1.84568	2.46581	0.00115902	0.0193917
ENSG00000007372	0.162785	2.67709	0.392888	0.758909
ENSG00000007376	0.0950487	5.5544	0.346526	0.714956
ENSG00000007384	0.0641821	5.32474	0.565556	0.900737
ENSG00000007392	-0.147225	6.08178	0.139678	0.436438
ENSG00000007402	-0.802108	3.48929	0.00570414	0.0590759
ENSG00000007516	-0.39836	5.26609	0.113591	0.388088
ENSG00000007520	0.181498	5.48503	0.0503607	0.241705
ENSG00000007541	-0.0499987	6.75143	0.634462	0.949848
ENSG00000007545	0.0971052	4.23813	0.167407	0.484442
ENSG00000007866	-0.413597	5.73391	4.82613e-06	0.000330202
ENSG00000007908	-0.787742	0.739408	0.00485376	0.0532023
ENSG00000007923	0.162592	4.84449	0.0986207	0.358358
ENSG00000007933	-1.05196	2.77355	0.0162342	0.119539
ENSG00000007944	-0.170846	5.52886	0.116386	0.393327
ENSG00000007952	-0.195061	0.40305	0.292034	0.654553
ENSG00000007968	0.306893	3.64102	0.0202379	0.137843
ENSG00000008018	0.0581854	7.62231	0.477038	0.832783
ENSG00000008056	0.0655184	1.07775	0.714256	0.997531
ENSG00000008083	-0.162638	5.0791	0.045326	0.226904
ENSG00000008086	0.0297692	2.78058	0.811811	1
ENSG00000008118	-0.295645	0.782184	0.136164	0.430027
ENSG00000008128	-0.0124371	2.86584	0.909153	1
ENSG00000008130	0.0825546	6.05463	0.287395	0.649124
ENSG00000008196	-1.14575	1.21383	0.0156322	0.116683
ENSG00000008197	-0.226773	-3.69411	0.620201	0.940306
ENSG00000008226	-0.67669	3.56733	0.0280709	0.169375
ENSG00000008256	-0.160118	4.97563	0.121212	0.402486
ENSG00000008277	0.098294	2.32264	0.507651	0.856847
ENSG00000008282	-0.0283171	6.51038	0.775835	1
ENSG00000008283	-0.0399385	7.3691	0.706295	0.994499
ENSG00000008294	0.271125	5.71598	0.0022996	0.0313611
ENSG00000008300	0.1421	3.13898	0.386344	0.754148
ENSG00000008311	0.20293	1.89129	0.216862	0.557462
ENSG00000008323	-0.189625	3.6698	0.239412	0.588814
ENSG00000008324	-0.0641045	4.55024	0.435022	0.797313
ENSG00000008382	0.153647	4.85528	0.162474	0.476214
ENSG00000008394	-0.0715441	5.62913	0.749821	1
ENSG00000008405	0.0876617	4.43713	0.353653	0.722486
ENSG00000008438	-0.389074	-2.58444	0.211719	0.549832
ENSG00000008441	-0.178015	7.27297	0.332161	0.699541
ENSG00000008513	-0.359126	5.76814	0.0242334	0.154342
ENSG00000008516	-0.298912	1.44246	0.129659	0.417957
ENSG00000008517	0.896878	6.69337	1.07548e-06	0.000102734
ENSG00000008710	0.0241762	6.11659	0.803774	1
ENSG00000008735	0.455284	2.71146	0.0415976	0.215924
ENSG00000008838	-0.314661	7.37766	0.0274151	0.166984
ENSG00000008853	-0.0464737	4.32839	0.668815	0.97187
ENSG00000008869	0.0367102	4.83565	0.656499	0.963366
ENSG00000008952	-0.174634	6.91706	0.0566863	0.260048
ENSG00000008988	-0.218838	10.1039	0.074557	0.305162
ENSG00000009307	0.0216543	8.84521	0.739296	1
ENSG00000009335	0.10673	6.22581	0.177882	0.50097
ENSG00000009413	0.170313	5.52244	0.174147	0.495177
ENSG00000009694	0.0907499	2.01604	0.757572	1
ENSG00000009709	-4.1397	-1.23924	3.26755e-08	6.41659e-06
ENSG00000009724	0.297784	-0.396413	0.0573543	0.261986
ENSG00000009765	0.498732	0.471135	0.0817529	0.321465
ENSG00000009780	0.125903	3.63894	0.0809618	0.319886
ENSG00000009790	0.509928	1.72679	0.00208924	0.0293254
ENSG00000009830	0.107314	4.9475	0.148263	0.451802
ENSG00000009844	0.0588348	5.51409	0.413904	0.777815
ENSG00000009950	-0.241098	3.78212	0.329149	0.696372
ENSG00000009954	0.124927	6.73993	0.0797723	0.317133
ENSG00000010017	-0.0415213	5.48992	0.577422	0.908596
ENSG00000010030	0.793177	2.78813	1.64479e-05	0.000850998
ENSG00000010072	-0.180777	3.72348	0.0246178	0.155879
ENSG00000010165	0.0397499	5.8179	0.666769	0.970283
ENSG00000010219	-0.0634085	4.58169	0.529047	0.87486
ENSG00000010244	0.0336858	7.16878	0.5104	0.859329
ENSG00000010256	0.137333	8.21082	0.129911	0.418371
ENSG00000010270	0.0768597	5.14374	0.382981	0.750421
ENSG00000010278	-0.300292	8.36993	0.0152935	0.115003
ENSG00000010282	-0.793876	-0.481817	0.0398183	0.210059
ENSG00000010292	0.118822	6.84902	0.224439	0.567679
ENSG00000010295	0.0597306	2.65014	0.641896	0.953597
ENSG00000010310	-0.488476	1.49395	0.0654285	0.282234
ENSG00000010318	0.0690121	2.01813	0.545101	0.887536
ENSG00000010319	-0.653344	3.55249	0.000195185	0.00543776
ENSG00000010322	0.141569	7.09097	0.0931766	0.346742
ENSG00000010327	-0.142748	5.77967	0.317498	0.683778
ENSG00000010361	-0.232708	4.92227	0.088365	0.336407
ENSG00000010379	-0.79342	0.774952	0.0358981	0.196677
ENSG00000010404	-0.133104	5.83074	0.148735	0.452488
ENSG00000010438	-1.80441	0.871439	3.98031e-05	0.00166143
ENSG00000010539	0.101857	3.62566	0.153859	0.461234
ENSG00000010610	0.132726	5.31657	0.372705	0.741376
ENSG00000010626	-0.574304	5.11631	0.00832415	0.0766783
ENSG00000010671	0.091875	1.69271	0.566775	0.901566
ENSG00000010704	0.000129084	3.46017	0.977351	1
ENSG00000010803	0.0957252	5.70452	0.191123	0.520917
ENSG00000010810	-0.0514929	5.26015	0.745912	1
ENSG00000010818	-0.00752602	5.48122	0.961064	1
ENSG00000010932	-0.131147	0.459802	0.574114	0.9061
ENSG00000011007	0.0834386	5.67805	0.197737	0.530317
ENSG00000011009	0.0681009	6.98016	0.407138	0.771845
ENSG00000011021	0.101734	4.10725	0.21832	0.559069
ENSG00000011028	-0.224516	6.4812	0.200141	0.534043
ENSG00000011052	0.30956	0.0168433	0.0674289	0.288014
ENSG00000011083	0.0561282	-2.77326	0.78095	1
ENSG00000011105	-0.0870411	6.17727	0.417445	0.780818
ENSG00000011114	0.0669488	5.39741	0.369535	0.738349
ENSG00000011132	0.247731	4.37901	0.00498033	0.0540103
ENSG00000011143	0.00412391	4.6442	0.948897	1
ENSG00000011198	0.303984	3.97111	0.00295547	0.0374671
ENSG00000011201	-0.0231316	3.00578	0.955258	1
ENSG00000011243	-0.146306	5.98052	0.10382	0.368763
ENSG00000011258	-0.104189	4.53955	0.338314	0.706363
ENSG00000011260	0.0941252	4.90618	0.298237	0.661542
ENSG00000011275	0.159808	5.76719	0.0192186	0.133302
ENSG00000011295	0.274405	5.71074	0.000229199	0.00603045
ENSG00000011304	0.179185	8.46753	0.000409697	0.00921255
ENSG00000011332	0.101778	1.03508	0.552972	0.894099
ENSG00000011347	-1.12249	4.25091	2.89592e-06	0.000222398
ENSG00000011376	0.310538	4.96828	0.000285891	0.00706093
ENSG00000011405	0.0950311	5.64884	0.349705	0.71811
ENSG00000011422	0.121338	5.88076	0.418911	0.782126
ENSG00000011426	0.0662365	5.04165	0.632247	0.948559
ENSG00000011451	-0.0215126	6.34473	0.794806	1
ENSG00000011454	0.0364996	6.01339	0.585577	0.915034
ENSG00000011465	-0.456774	6.57534	0.034878	0.193673
ENSG00000011478	-0.085698	5.05536	0.441646	0.802841
ENSG00000011485	0.0650728	6.28105	0.377391	0.74549
ENSG00000011523	-0.224239	4.84507	0.00770931	0.0723571
ENSG00000011566	-0.127174	4.9064	0.213128	0.552087
ENSG00000011590	0.136388	-0.410005	0.492505	0.844581
ENSG00000011600	0.523025	5.40948	0.00127316	0.0207113
ENSG00000011638	-0.0880241	4.48692	0.46729	0.825321
ENSG00000011677	-1.10771	1.26305	0.0312246	0.180953
ENSG00000012048	0.479513	4.08843	2.19631e-05	0.00106017
ENSG00000012061	-0.282405	6.04078	0.00309987	0.0386907
ENSG00000012124	-1.23969	2.46867	4.22542e-05	0.00173973
ENSG00000012171	0.137711	5.8729	0.425981	0.789015
ENSG00000012174	-0.0873995	4.00566	0.372281	0.741113
ENSG00000012211	0.0333749	4.03447	0.703097	0.992888
ENSG00000012223	-0.862896	9.54356	0.0683897	0.290214
ENSG00000012232	0.377119	6.44858	0.000374957	0.00863058
ENSG00000012504	-1.26761	-0.969224	0.0632307	0.276708
ENSG00000012660	0.259045	6.55278	0.024725	0.156263
ENSG00000012779	0.186438	3.92139	0.301783	0.665895
ENSG00000012817	-0.0100688	-3.68806	0.970255	1
ENSG00000012822	-0.128475	5.69601	0.148498	0.452135
ENSG00000012963	0.317795	5.25279	1.10167e-05	0.000622734
ENSG00000012983	0.0779184	5.16202	0.366001	0.734906
ENSG00000013016	-0.288389	3.89942	0.0175667	0.125947
ENSG00000013275	-0.152941	7.2637	0.0896718	0.3394
ENSG00000013288	0.156829	6.38492	0.119442	0.399219
ENSG00000013293	-2.34638	-1.65994	0.000115752	0.00366931
ENSG00000013297	-0.692298	1.8328	0.0113434	0.0943849
ENSG00000013306	0.0831332	8.14761	0.309633	0.67472
ENSG00000013364	0.199843	7.67121	0.0859642	0.331318
ENSG00000013374	0.131816	5.95305	0.073075	0.301796
ENSG00000013375	0.185251	5.47275	0.0200228	0.136918
ENSG00000013392	0.152734	3.27275	0.0353288	0.195016
ENSG00000013441	-0.19877	5.88458	0.0585096	0.264982
ENSG00000013503	-0.0722113	3.67805	0.356537	0.725415
ENSG00000013523	-0.140781	4.74162	0.103595	0.368356
ENSG00000013561	0.201831	5.27269	0.00301271	0.0379383
ENSG00000013563	-0.0646279	4.19332	0.493954	0.845541
ENSG00000013573	-0.0605067	5.17228	0.567686	0.902249
ENSG00000013583	0.0213642	4.70017	0.818681	1
ENSG00000013588	-0.0660056	7.03351	0.790471	1
ENSG00000013619	0.0331111	2.87503	0.828375	1
ENSG00000013725	0.786459	3.0652	5.12716e-06	0.000344945
ENSG00000013810	0.156948	6.7523	0.195463	0.52726
ENSG00000014123	0.142998	4.95395	0.153635	0.46086
ENSG00000014138	0.15816	5.18543	0.119884	0.400076
ENSG00000014164	-0.133213	5.81209	0.167643	0.484797
ENSG00000014216	0.119518	8.41055	0.197133	0.529686
ENSG00000014257	-0.629299	2.21876	0.00122072	0.0200578
ENSG00000014641	0.0822968	7.00246	0.22528	0.568572
ENSG00000014824	0.170907	6.00601	0.0373865	0.201807
ENSG00000014914	-0.208942	3.41573	0.103486	0.368182
ENSG00000014919	0.195191	5.5386	0.00505322	0.0544705
ENSG00000015133	0.146181	6.20169	0.115758	0.392343
ENSG00000015153	0.079985	3.61424	0.300651	0.664362
ENSG00000015171	-0.0515376	6.19229	0.538633	0.88266
ENSG00000015285	0.395112	3.45011	0.00688457	0.0670099
ENSG00000015413	-1.96858	3.92573	9.3752e-06	0.000555378
ENSG00000015475	0.061202	5.20782	0.484025	0.838212
ENSG00000015479	-0.0285282	2.10779	0.849061	1
ENSG00000015520	-0.456104	1.30598	0.186949	0.514581
ENSG00000015532	0.0584563	5.7553	0.441057	0.802307
ENSG00000015568	0.353831	-3.77698	0.263481	0.620301
ENSG00000015592	-0.688915	-2.42632	0.0841822	0.327055
ENSG00000015676	-0.0355311	6.55307	0.5805	0.911177
ENSG00000016082	-0.403038	-1.07045	0.314809	0.680736
ENSG00000016391	0.121902	4.53226	0.392608	0.758909
ENSG00000016402	-0.368737	4.59102	0.13724	0.43186
ENSG00000016490	-2.81965	-2.69731	8.42736e-05	0.00289905
ENSG00000016602	-0.228008	0.1209	0.574095	0.9061
ENSG00000016864	-0.0113276	5.83326	0.864689	1
ENSG00000017260	-0.0516774	7.18489	0.606581	0.930927
ENSG00000017427	0.195169	3.21311	0.422402	0.785878
ENSG00000017483	0.193592	3.56782	0.44663	0.807339
ENSG00000017797	0.104724	6.39409	0.290604	0.652798
ENSG00000018189	-0.148717	4.32752	0.175118	0.496514
ENSG00000018236	-0.636623	3.97925	0.0242797	0.154531
ENSG00000018280	0.108269	3.26068	0.43014	0.792909
ENSG00000018408	-0.150585	6.15	0.216819	0.557396
ENSG00000018510	-0.0116738	5.6402	0.92932	1
ENSG00000018607	-1.69868	-3.59294	3.64005e-05	0.00155811
ENSG00000018610	-0.0681406	4.50783	0.408882	0.773268
ENSG00000018625	1.88033	3.65877	3.34872e-10	1.46769e-07
ENSG00000018699	0.0563031	4.24577	0.467779	0.825659
ENSG00000018869	-0.0450485	1.30932	0.788089	1
ENSG00000019102	0.447303	2.23073	0.137229	0.43186
ENSG00000019144	0.0319083	5.93526	0.741112	1
ENSG00000019169	0.775479	2.13902	0.00218027	0.0302314
ENSG00000019186	-1.06078	3.32312	0.00707605	0.068302
ENSG00000019485	-0.139925	3.93167	0.285763	0.647285
ENSG00000019505	0.959978	3.53523	0.0013512	0.0215645
ENSG00000019549	-0.189977	2.78175	0.297971	0.661321
ENSG00000019582	0.382722	11.5092	0.0268616	0.164958
ENSG00000019991	0.357634	1.09528	0.0788931	0.315243
ENSG00000019995	0.0466914	3.78433	0.673576	0.974435
ENSG00000020129	-0.304012	5.84986	0.0162144	0.119447
ENSG00000020181	-0.507814	4.50716	0.00608475	0.0615837
ENSG00000020219	-0.288876	-2.57827	0.304223	0.66898
ENSG00000020256	-0.00573995	4.52284	0.963101	1
ENSG00000020426	0.106878	4.34707	0.232716	0.579162
ENSG00000020577	-0.214806	3.47075	0.177097	0.499526
ENSG00000020633	-0.453654	4.58776	0.0301558	0.177372
ENSG00000020922	-0.110307	4.59892	0.193416	0.524363
ENSG00000021300	-0.0732771	6.00482	0.70376	0.992967
ENSG00000021355	0.00129212	6.59492	0.972384	1
ENSG00000021461	-0.623499	-3.09396	0.0960496	0.352938
ENSG00000021488	-0.79755	-0.0617854	0.000267189	0.00672676
ENSG00000021574	-0.0398554	4.72617	0.708115	0.995151
ENSG00000021645	0.754171	3.06687	0.00227752	0.0311716
ENSG00000021762	-0.114776	4.78026	0.326895	0.694183
ENSG00000021776	0.181973	5.6559	0.0119427	0.0975463
ENSG00000021826	0.313102	2.03688	0.272823	0.631672
ENSG00000021852	-1.14072	-1.19607	0.00766046	0.0721516
ENSG00000022267	-1.05468	4.33159	1.82539e-06	0.000155185
ENSG00000022277	-0.11693	6.37346	0.0791606	0.315823
ENSG00000022355	-0.443285	-3.54911	0.417014	0.780512
ENSG00000022556	-0.382374	5.71702	0.298375	0.661752
ENSG00000022567	-0.0805784	5.47069	0.500591	0.85089
ENSG00000022840	0.0630105	7.69538	0.233747	0.580629
ENSG00000022976	0.0169225	3.04458	0.82636	1
ENSG00000023041	-0.0197162	5.46315	0.806959	1
ENSG00000023171	0.103067	2.58693	0.526917	0.873182
ENSG00000023191	0.2167	7.41625	0.00672476	0.0660068
ENSG00000023228	0.0671074	6.34062	0.337058	0.704993
ENSG00000023287	-0.35332	5.7062	0.00195509	0.0280014
ENSG00000023318	0.171205	6.44151	0.0227977	0.148707
ENSG00000023330	0.26612	6.12256	0.00465614	0.051531
ENSG00000023445	0.269167	4.92967	0.175751	0.497546
ENSG00000023516	0.0281106	5.09633	0.770934	1
ENSG00000023572	-0.224641	2.80278	0.0742229	0.304446
ENSG00000023608	0.0179229	3.39351	0.832831	1
ENSG00000023697	-0.00722044	4.76334	0.945327	1
ENSG00000023734	0.0475839	6.83894	0.571265	0.904227
ENSG00000023839	-1.34682	0.65491	4.64309e-06	0.000321419
ENSG00000023892	0.273652	4.50683	0.0233148	0.150624
ENSG00000023902	0.0456875	6.18466	0.68209	0.979507
ENSG00000023909	-0.04475	4.47535	0.794444	1
ENSG00000024048	-0.0592258	5.46244	0.332115	0.699492
ENSG00000024422	-0.161303	5.57232	0.293277	0.656049
ENSG00000024526	0.126991	3.65073	0.386694	0.75444
ENSG00000024862	-0.225817	4.33144	0.0124905	0.100514
ENSG00000025039	0.0598234	4.21935	0.702793	0.992767
ENSG00000025156	0.144085	4.0319	0.0667066	0.286018
ENSG00000025293	-0.0681622	5.4908	0.33832	0.706363
ENSG00000025423	-0.378731	0.405541	0.0802339	0.318264
ENSG00000025434	0.222913	4.67682	0.0554558	0.256534
ENSG00000025708	0.50014	6.28724	0.00239366	0.0323015
ENSG00000025770	0.404908	5.91383	7.01094e-06	0.000442633
ENSG00000025772	-0.0400214	6.32977	0.660077	0.96567
ENSG00000025796	-0.020423	6.49525	0.8025	1
ENSG00000025800	0.247609	6.20557	0.00199222	0.0283986
ENSG00000026025	0.21163	10.6798	0.22585	0.569408
ENSG00000026036	0.149382	1.65282	0.217164	0.557687
ENSG00000026103	0.486238	3.76661	0.000432159	0.00957258
ENSG00000026297	-0.0917692	7.62876	0.59741	0.924168
ENSG00000026508	0.176067	7.77251	0.287788	0.649511
ENSG00000026559	-0.725629	3.78823	0.0157937	0.117521
ENSG00000026652	-0.0928146	4.45991	0.507628	0.856847
ENSG00000026751	0.640708	3.7058	0.00683844	0.066712
ENSG00000026950	0.157318	5.13631	0.134517	0.427132
ENSG00000027001	0.0556704	4.68109	0.555705	0.895736
ENSG00000027075	0.144468	4.34404	0.193871	0.524954
ENSG00000027644	-0.592711	-0.833147	0.0609691	0.271067
ENSG00000027697	-0.0909641	5.59369	0.314248	0.680097
ENSG00000027847	-0.123304	5.8208	0.205152	0.541145
ENSG00000027869	0.0904208	3.07848	0.582813	0.912712
ENSG00000028116	0.0972614	3.44643	0.316428	0.682641
ENSG00000028137	0.299873	5.1894	0.0307154	0.179396
ENSG00000028203	0.0911386	5.49452	0.236901	0.585171
ENSG00000028277	0.154539	2.24882	0.312545	0.678463
ENSG00000028310	-0.128099	5.64411	0.0761246	0.308761
ENSG00000028528	-0.0277396	6.56881	0.648057	0.957318
ENSG00000028839	0.0878352	4.07565	0.271209	0.629502
ENSG00000029153	0.232589	3.78163	0.145128	0.446432
ENSG00000029363	0.0329827	6.77963	0.670503	0.972632
ENSG00000029364	0.0323352	6.29843	0.611826	0.934613
ENSG00000029534	0.387584	2.50977	0.108407	0.377892
ENSG00000029559	0.0737368	-0.513675	0.759932	1
ENSG00000029639	0.0528013	3.41777	0.46824	0.825841
ENSG00000029725	0.258583	5.46182	0.000137453	0.00419029
ENSG00000029993	-0.0580048	6.82563	0.588934	0.917451
ENSG00000030066	0.267129	5.67323	0.00159459	0.0242862
ENSG00000030110	0.0556288	4.88418	0.588104	0.916783
ENSG00000030304	-0.48681	-2.66187	0.0927764	0.346117
ENSG00000030419	-0.0755093	3.65311	0.602041	0.927348
ENSG00000030582	0.00675364	9.44695	0.937121	1
ENSG00000031003	0.0640722	4.69599	0.432164	0.794907
ENSG00000031081	-0.294254	3.49537	0.0234446	0.151195
ENSG00000031691	-0.0230633	2.52846	0.870362	1
ENSG00000031698	0.175838	7.03769	0.0137352	0.107165
ENSG00000031823	0.184555	6.23261	0.00316047	0.0392321
ENSG00000032219	0.0833505	3.88581	0.338114	0.706188
ENSG00000032389	-0.0441776	5.37453	0.55092	0.892547
ENSG00000032444	0.256278	6.33974	0.00581664	0.0597962
ENSG00000032742	-0.159084	3.93684	0.135692	0.429193
ENSG00000033011	0.0829898	4.32655	0.351689	0.720325
ENSG00000033030	-0.0403721	4.60605	0.623813	0.942773
ENSG00000033050	0.0769751	6.18626	0.244264	0.593847
ENSG00000033100	-0.122079	6.60629	0.131175	0.420538
ENSG00000033122	-0.608401	-0.0684701	0.00526264	0.0559993
ENSG00000033170	0.045887	4.93411	0.703759	0.992967
ENSG00000033178	0.141642	5.37577	0.0964304	0.353686
ENSG00000033327	-0.0760607	4.70743	0.593916	0.921429
ENSG00000033627	0.0768216	6.01424	0.345607	0.714085
ENSG00000033800	0.0568377	4.83279	0.348611	0.717226
ENSG00000033867	0.0498639	4.58589	0.688858	0.983228
ENSG00000034053	-0.074981	5.27911	0.671102	0.972929
ENSG00000034152	0.24484	6.33825	0.00481256	0.0528464
ENSG00000034239	-1.04338	4.06866	0.00522367	0.0557219
ENSG00000034510	0.296974	11.0143	0.0189758	0.132298
ENSG00000034533	-0.00340046	2.87326	0.988873	1
ENSG00000034677	-0.167039	5.45467	0.10789	0.376861
ENSG00000034693	0.0070982	3.59943	0.921275	1
ENSG00000034713	0.0599561	5.85251	0.397378	0.762662
ENSG00000034971	-1.34938	2.11151	0.000357445	0.00831563
ENSG00000035115	-0.0675553	6.3607	0.603514	0.928718
ENSG00000035141	0.138939	6.32257	0.0579951	0.26354
ENSG00000035403	0.101511	7.28484	0.322784	0.689613
ENSG00000035499	0.0897656	3.53433	0.540025	0.883583
ENSG00000035664	-0.0969033	3.57965	0.55169	0.893121
ENSG00000035681	-0.0101433	4.93654	0.893035	1
ENSG00000035687	-0.196816	5.9762	0.0368631	0.200111
ENSG00000035720	-0.118677	-1.01203	0.670512	0.972632
ENSG00000035862	-0.275719	7.52066	0.0676999	0.288537
ENSG00000035928	0.276352	5.47668	0.000736174	0.0141938
ENSG00000036054	-0.120688	4.76446	0.20337	0.538405
ENSG00000036257	0.116522	5.84525	0.123994	0.407493
ENSG00000036448	0.063808	1.10367	0.705861	0.994216
ENSG00000036473	-0.520314	-2.57025	0.247484	0.597954
ENSG00000036530	-0.0859317	0.135821	0.687261	0.982779
ENSG00000036549	-0.0281667	5.20534	0.716164	0.998541
ENSG00000036565	-1.5465	-2.0287	0.000307757	0.00745458
ENSG00000036672	-0.182422	2.50414	0.352885	0.721603
ENSG00000036828	-2.10288	-0.993668	4.47215e-06	0.000313066
ENSG00000037042	0.124334	3.92073	0.197343	0.529898
ENSG00000037241	0.154185	4.49245	0.060371	0.269649
ENSG00000037280	-0.563692	3.4146	6.43602e-05	0.00239256
ENSG00000037474	0.00243563	6.05259	0.962277	1
ENSG00000037637	0.0742328	5.46204	0.218522	0.559255
ENSG00000037749	0.343385	3.21034	0.00784281	0.0733186
ENSG00000037757	-0.0763268	4.69075	0.438758	0.800792
ENSG00000037897	-0.0268421	4.55274	0.757286	1
ENSG00000037965	-1.11495	-0.0750516	0.0160749	0.118864
ENSG00000038002	-0.109042	4.46168	0.294378	0.657201
ENSG00000038210	0.0976108	4.04894	0.350216	0.718667
ENSG00000038219	0.167792	5.28476	0.0926703	0.345944
ENSG00000038274	0.145691	5.85747	0.0747648	0.305433
ENSG00000038295	-0.319609	0.80975	0.249112	0.600257
ENSG00000038358	0.35682	5.42978	0.000650211	0.0129364
ENSG00000038382	-0.0530685	6.00494	0.641356	0.953329
ENSG00000038427	-0.266194	7.0436	0.241864	0.591213
ENSG00000038532	0.0982317	5.38239	0.157916	0.468404
ENSG00000038945	0.420863	3.28149	0.00763045	0.0719539
ENSG00000039068	0.191394	8.41559	0.101969	0.365459
ENSG00000039123	0.114586	5.51423	0.156526	0.465882
ENSG00000039139	-0.416872	3.51282	0.114555	0.389865
ENSG00000039319	0.0707732	5.07337	0.424088	0.787707
ENSG00000039523	0.307021	5.88382	0.000282414	0.00699641
ENSG00000039537	-0.263975	2.38623	0.632925	0.948963
ENSG00000039560	0.0443554	6.0955	0.705443	0.993974
ENSG00000039600	-0.502569	-1.1716	0.0383539	0.20518
ENSG00000039650	-0.0762151	5.80268	0.37696	0.745135
ENSG00000039987	-0.867005	-2.3977	0.0171053	0.123644
ENSG00000040199	0.362791	2.74946	0.000129737	0.00401991
ENSG00000040275	0.0740645	4.18546	0.53016	0.875657
ENSG00000040341	-0.160487	5.37457	0.104498	0.37023
ENSG00000040487	0.0647908	4.83255	0.443602	0.804445
ENSG00000040531	0.166174	4.47909	0.0457333	0.228169
ENSG00000040608	-0.202342	3.91296	0.25617	0.610125
ENSG00000040633	0.128554	5.89568	0.0598732	0.268604
ENSG00000040731	-0.530971	-1.12636	0.195891	0.527981
ENSG00000040933	-0.0863624	4.74514	0.318158	0.684395
ENSG00000041353	-0.00658113	2.68165	0.993284	1
ENSG00000041357	0.183845	7.14106	0.0274533	0.167098
ENSG00000041515	-2.31474	-0.486569	2.82522e-08	5.87208e-06
ENSG00000041802	-0.0617026	5.74124	0.428546	0.79137
ENSG00000041880	0.456888	4.27098	2.33799e-05	0.00111609
ENSG00000041982	0.596873	7.66205	0.00237635	0.032111
ENSG00000041988	0.0691934	4.15043	0.394223	0.760083
ENSG00000042062	-0.372858	2.17223	0.0439875	0.222867
ENSG00000042088	0.101332	4.80266	0.147999	0.451476
ENSG00000042286	0.173652	5.17264	0.16465	0.48007
ENSG00000042304	-0.365295	-3.49915	0.420011	0.783406
ENSG00000042317	-0.0882483	3.19668	0.382851	0.750331
ENSG00000042429	0.123863	4.82522	0.0874217	0.334351
ENSG00000042445	0.136178	5.73852	0.154618	0.462726
ENSG00000042493	0.048528	7.18649	0.708821	0.995151
ENSG00000042753	0.0876804	7.11758	0.355412	0.724425
ENSG00000042781	-0.56717	-0.139901	0.103354	0.367954
ENSG00000042813	-0.615243	-3.41282	0.111703	0.3842
ENSG00000042832	-2.24031	1.7078	1.88469e-08	4.2288e-06
ENSG00000042980	-0.363888	5.54368	0.0993027	0.359605
ENSG00000043039	-0.80981	1.66758	0.0163536	0.12017
ENSG00000043093	-0.190141	4.81795	0.0589776	0.266179
ENSG00000043143	0.153168	4.77427	0.22183	0.564056
ENSG00000043355	1.24138	3.71377	0.000931966	0.0166376
ENSG00000043462	0.42386	3.85629	0.00465544	0.051531
ENSG00000043514	-0.178866	4.60159	0.0459936	0.229033
ENSG00000043591	-0.279416	0.260616	0.360647	0.729313
ENSG00000044012	-1.02608	-3.09767	0.0867068	0.332896
ENSG00000044090	-0.0724015	6.2286	0.43217	0.794907
ENSG00000044115	0.088676	8.89387	0.234732	0.582116
ENSG00000044446	-0.137873	5.19794	0.123131	0.405826
ENSG00000044459	0.230991	3.30899	0.0485987	0.237029
ENSG00000044524	0.674388	1.55534	0.01149	0.0951988
ENSG00000044574	0.116123	9.82235	0.19769	0.530262
ENSG00000046604	0.301516	7.03365	0.011066	0.0929981
ENSG00000046647	0.129533	4.31599	0.154934	0.463169
ENSG00000046651	-0.256242	5.702	0.0118006	0.0969
ENSG00000046653	-0.220707	4.97573	0.239836	0.589186
ENSG00000046774	-1.30831	0.989204	0.128139	0.415157
ENSG00000046889	-0.0235061	5.20165	0.930936	1
ENSG00000047056	-0.146412	4.29763	0.0622609	0.27433
ENSG00000047188	0.053213	4.96638	0.622625	0.942139
ENSG00000047230	-0.00685293	5.57856	0.947497	1
ENSG00000047249	-0.038377	5.92048	0.648427	0.957636
ENSG00000047315	0.16787	6.43178	0.0579483	0.263466
ENSG00000047346	-0.00314344	4.99039	0.992959	1
ENSG00000047365	-0.00914255	3.68012	0.974159	1
ENSG00000047410	-0.184721	7.1733	0.0201903	0.137659
ENSG00000047457	-0.557771	7.89147	0.0516426	0.245558
ENSG00000047578	-0.0530438	5.20791	0.592344	0.92038
ENSG00000047579	-0.00912078	4.48348	0.916603	1
ENSG00000047597	-0.199103	2.06494	0.384308	0.751846
ENSG00000047617	-2.3632	1.33859	7.83628e-12	5.09636e-09
ENSG00000047621	0.0654432	3.83008	0.410061	0.774472
ENSG00000047634	-0.539701	3.85282	0.00845803	0.0774163
ENSG00000047644	-0.192564	5.08979	0.0909135	0.341918
ENSG00000047648	-0.789754	1.35022	0.000328267	0.00779492
ENSG00000047662	-0.037869	-1.20089	0.807526	1
ENSG00000047849	0.166796	7.98835	0.00721467	0.0691984
ENSG00000047932	-0.0635549	5.15472	0.419551	0.782901
ENSG00000047936	-2.83049	0.188308	6.66188e-09	1.7988e-06
ENSG00000048028	-0.0632491	4.87171	0.519617	0.867137
ENSG00000048052	-0.120334	4.5032	0.50729	0.856596
ENSG00000048140	0.199622	5.91402	0.0106689	0.0904599
ENSG00000048162	0.00639769	4.93741	0.931231	1
ENSG00000048342	-0.453634	4.40794	0.00389215	0.0454282
ENSG00000048392	0.246089	4.8348	0.0285345	0.171061
ENSG00000048405	0.0810517	3.87831	0.262388	0.618762
ENSG00000048462	0.0297989	0.10347	0.881523	1
ENSG00000048471	0.0251802	4.72595	0.793837	1
ENSG00000048540	-1.42425	3.82893	0.000840327	0.0155192
ENSG00000048544	-0.0338571	5.24082	0.658517	0.964688
ENSG00000048545	-0.954282	-2.05639	0.0200577	0.137032
ENSG00000048649	-0.0118571	5.60735	0.911236	1
ENSG00000048707	-0.00584621	5.87127	0.959248	1
ENSG00000048740	0.255935	4.36449	0.147928	0.451372
ENSG00000048828	0.237178	7.53789	0.0031057	0.038718
ENSG00000048991	0.140009	5.54333	0.0488279	0.237377
ENSG00000049089	-0.748384	6.64542	0.000496986	0.0106104
ENSG00000049130	0.157403	4.06092	0.423804	0.787544
ENSG00000049167	0.177933	2.76232	0.0112191	0.0937243
ENSG00000049192	-0.232565	3.42174	0.433558	0.795888
ENSG00000049239	-0.170778	6.5976	0.0558083	0.257491
ENSG00000049245	0.0807906	5.96122	0.229776	0.575016
ENSG00000049246	0.0893046	3.74039	0.538307	0.882365
ENSG00000049247	0.784355	-1.88471	0.0148873	0.112977
ENSG00000049249	0.506683	1.67473	0.00553947	0.057896
ENSG00000049283	-0.216554	5.03032	0.179592	0.503553
ENSG00000049323	-0.16607	6.89535	0.315582	0.681573
ENSG00000049449	0.0722291	7.47582	0.490983	0.843336
ENSG00000049540	0.271955	6.18906	0.258104	0.612713
ENSG00000049541	0.133418	5.43822	0.111857	0.384618
ENSG00000049618	0.000249661	6.45192	0.985558	1
ENSG00000049656	-0.109053	7.3225	0.192302	0.522717
ENSG00000049759	0.103442	5.60851	0.27369	0.632613
ENSG00000049768	0.317221	2.16671	0.0311665	0.180819
ENSG00000049769	-0.315484	2.55333	0.0180079	0.128002
ENSG00000049860	0.191328	6.81114	0.0635726	0.2775
ENSG00000049883	0.196458	3.26595	0.00611634	0.0617587
ENSG00000050030	0.0258812	1.45542	0.881772	1
ENSG00000050130	0.0899938	4.91465	0.254897	0.608116
ENSG00000050165	-0.722094	5.1295	8.67852e-05	0.00295387
ENSG00000050327	0.205923	4.10429	0.0330669	0.187651
ENSG00000050344	-0.360352	5.14416	0.043426	0.221138
ENSG00000050393	-0.131904	5.05638	0.097074	0.355098
ENSG00000050405	0.208488	5.71318	0.0472301	0.232843
ENSG00000050426	0.0962966	5.69161	0.170402	0.489222
ENSG00000050438	-0.464619	2.74895	0.0130285	0.103318
ENSG00000050555	-0.708951	4.81166	0.00149502	0.0232092
ENSG00000050628	-1.09728	1.79249	0.000991937	0.0174152
ENSG00000050730	0.166283	0.154166	0.490956	0.843336
ENSG00000050748	0.243787	5.23387	5.91245e-05	0.00225677
ENSG00000050767	-0.366851	4.0527	0.207895	0.544357
ENSG00000050820	0.197306	6.62484	0.0345967	0.192681
ENSG00000051009	0.108435	5.44709	0.0882901	0.336255
ENSG00000051108	0.106363	6.97058	0.348552	0.717203
ENSG00000051128	-0.0301745	5.25092	0.828252	1
ENSG00000051180	0.481416	3.59636	4.35163e-05	0.00178078
ENSG00000051341	0.215055	3.45051	0.106598	0.374413
ENSG00000051382	0.0369819	4.93949	0.671653	0.973135
ENSG00000051523	0.130803	8.2975	0.31736	0.683651
ENSG00000051596	0.230117	4.11328	0.0407736	0.213092
ENSG00000051620	-0.245089	6.74201	0.0118516	0.0971299
ENSG00000051825	0.0802128	3.59589	0.421757	0.785223
ENSG00000052126	-0.0793986	5.72084	0.565962	0.901031
ENSG00000052344	-0.35209	8.23398	0.0180367	0.128086
ENSG00000052723	0.110463	5.18289	0.133975	0.425989
ENSG00000052749	0.122405	6.16846	0.114178	0.389246
ENSG00000052795	0.0406744	4.5122	0.722241	1
ENSG00000052802	0.0343041	5.3815	0.738936	1
ENSG00000052841	-0.109237	6.10818	0.155416	0.46401
ENSG00000052850	-0.503139	1.75165	0.290109	0.652079
ENSG00000053108	-0.286282	2.4899	0.363635	0.732808
ENSG00000053254	0.0215983	4.95273	0.802931	1
ENSG00000053328	-0.141748	1.6236	0.63679	0.950748
ENSG00000053371	0.0153142	5.67926	0.854655	1
ENSG00000053372	0.131822	5.96862	0.103214	0.367693
ENSG00000053438	-0.34359	-0.1703	0.0631727	0.276534
ENSG00000053501	-0.183919	4.92619	0.0887589	0.337211
ENSG00000053524	-0.382921	-0.454835	0.035491	0.19543
ENSG00000053702	-0.470086	2.22206	0.000152157	0.00452232
ENSG00000053747	0.538868	6.09872	0.00282226	0.0363031
ENSG00000053770	0.14861	5.14137	0.0515213	0.245271
ENSG00000053900	-0.33811	6.00488	0.0649375	0.281014
ENSG00000053918	-0.187849	4.71073	0.3373	0.705252
ENSG00000054116	-0.0455786	6.18369	0.470027	0.827215
ENSG00000054118	0.0675121	7.14551	0.273649	0.632591
ENSG00000054148	0.147977	6.82869	0.169652	0.488036
ENSG00000054179	0.00266429	4.71139	0.960738	1
ENSG00000054219	0.0302355	4.27784	0.83776	1
ENSG00000054267	-0.310297	5.62787	0.00137095	0.0218089
ENSG00000054277	-0.43339	2.81889	0.0168659	0.122682
ENSG00000054282	-0.223525	4.34687	0.00628338	0.0628889
ENSG00000054356	-0.57265	0.349481	0.0425869	0.218917
ENSG00000054392	-0.388268	3.17439	0.00632014	0.0631746
ENSG00000054523	0.0627798	5.93485	0.476424	0.832411
ENSG00000054598	0.0613486	4.73265	0.766248	1
ENSG00000054611	0.24402	5.24611	0.000923436	0.016539
ENSG00000054654	0.0740871	7.20923	0.534653	0.879879
ENSG00000054690	-0.00576267	5.13954	0.978692	1
ENSG00000054793	-0.0900858	6.75346	0.418251	0.781636
ENSG00000054796	-0.190771	-3.9248	0.890886	1
ENSG00000054803	-0.137451	-1.40575	0.656851	0.963592
ENSG00000054938	-0.704147	1.64388	0.0594848	0.267481
ENSG00000054965	0.0381204	6.3143	0.625609	0.944033
ENSG00000054967	0.162118	3.46236	0.130367	0.419186
ENSG00000054983	-0.293472	4.45731	0.0250873	0.157631
ENSG00000055044	-0.0836545	6.38423	0.345205	0.713716
ENSG00000055070	0.0899124	7.33296	0.149048	0.452932
ENSG00000055118	-0.363323	3.63082	0.181006	0.505836
ENSG00000055130	0.0653435	6.15908	0.261827	0.617848
ENSG00000055147	0.120383	3.71261	0.126083	0.41152
ENSG00000055163	0.0791317	5.32215	0.556762	0.896137
ENSG00000055208	0.0823212	6.03227	0.308746	0.673842
ENSG00000055211	-0.0819567	5.47059	0.328879	0.696108
ENSG00000055332	-0.0600795	6.26001	0.57928	0.910371
ENSG00000055483	-0.0144399	5.73366	0.847657	1
ENSG00000055609	0.222065	6.26556	0.027249	0.166391
ENSG00000055732	-0.397903	2.09271	0.144446	0.445173
ENSG00000055813	-1.03658	-0.874355	0.00128498	0.0208587
ENSG00000055917	-0.0732036	6.92331	0.241895	0.591213
ENSG00000055950	-0.0218847	6.23733	0.787799	1
ENSG00000055955	-0.165728	-0.908385	0.321664	0.688477
ENSG00000055957	-1.67229	-1.42488	7.47926e-05	0.00265778
ENSG00000056050	0.171131	4.16451	0.057967	0.263492
ENSG00000056097	-0.013353	6.31417	0.86555	1
ENSG00000056277	0.188369	2.90765	0.0807819	0.319613
ENSG00000056291	-3.8156	-1.0497	2.29555e-07	2.86974e-05
ENSG00000056487	-0.263321	0.902737	0.42257	0.78607
ENSG00000056558	0.238905	3.42694	0.0475206	0.233712
ENSG00000056586	0.327639	5.48283	2.82218e-05	0.00128341
ENSG00000056736	-0.0566289	3.66855	0.74141	1
ENSG00000056972	-0.138941	6.44833	0.386381	0.754148
ENSG00000056998	-0.0210983	3.93896	0.907227	1
ENSG00000057019	0.334093	6.41508	0.00386851	0.0452046
ENSG00000057149	-1.85047	0.735563	0.00178071	0.0261796
ENSG00000057252	-0.0336168	5.76833	0.800928	1
ENSG00000057294	0.140367	5.31168	0.277114	0.636583
ENSG00000057468	-0.0821093	-1.57986	0.785821	1
ENSG00000057593	-1.14919	-0.111041	0.000958902	0.016998
ENSG00000057608	0.0481703	7.99469	0.543944	0.886656
ENSG00000057657	-0.130423	4.22348	0.441824	0.802873
ENSG00000057663	-0.0288913	5.36566	0.733028	1
ENSG00000057704	-0.343443	4.5139	0.0515683	0.245378
ENSG00000057757	0.0453671	5.63814	0.486543	0.840091
ENSG00000057935	-0.343761	6.09195	5.91339e-07	6.31908e-05
ENSG00000058056	-0.291812	4.47973	0.0318017	0.182943
ENSG00000058063	-0.199827	4.79505	0.240493	0.589875
ENSG00000058085	0.180759	7.61925	0.280248	0.640303
ENSG00000058091	-0.184869	3.833	0.279687	0.639607
ENSG00000058262	0.049138	9.09511	0.456041	0.815288
ENSG00000058272	0.123031	5.41775	0.15771	0.468046
ENSG00000058335	-0.578917	3.74089	0.0990068	0.359188
ENSG00000058404	-0.177621	2.60107	0.527999	0.873818
ENSG00000058453	-0.297336	5.68074	0.0165978	0.121433
ENSG00000058600	0.0388785	5.49572	0.577046	0.908271
ENSG00000058668	-0.254505	7.80088	0.0363536	0.198385
ENSG00000058673	-0.20357	6.91364	0.0152778	0.114917
ENSG00000058729	0.111224	4.17855	0.125811	0.410986
ENSG00000058799	-0.0328284	5.226	0.666238	0.969962
ENSG00000058804	0.124888	5.53463	0.204111	0.539564
ENSG00000058866	-0.874933	0.440361	0.000305708	0.00741386
ENSG00000059122	0.112921	5.22213	0.203821	0.539176
ENSG00000059145	0.188056	3.59743	0.0657711	0.283215
ENSG00000059377	-0.175587	3.64167	0.282336	0.642954
ENSG00000059378	-0.0635419	5.83459	0.611599	0.934432
ENSG00000059573	0.0663988	7.53069	0.457834	0.817065
ENSG00000059588	-0.628435	5.79211	3.62083e-07	4.19538e-05
ENSG00000059691	0.0957113	4.48888	0.206597	0.543236
ENSG00000059728	-0.372486	4.34675	0.00276673	0.0358068
ENSG00000059758	-0.170075	4.35919	0.0930813	0.346515
ENSG00000059769	0.327117	3.3362	0.000203	0.0055784
ENSG00000059804	0.5472	4.45159	0.000239655	0.00624248
ENSG00000059915	-0.614569	3.6956	0.000619971	0.012437
ENSG00000060069	0.163396	5.24726	0.0264478	0.163329
ENSG00000060138	-0.0373618	7.3497	0.735051	1
ENSG00000060140	-0.263619	1.84837	0.220527	0.562277
ENSG00000060237	0.125778	6.90742	0.149418	0.453462
ENSG00000060303	-0.718095	-3.02595	0.00695769	0.0674827
ENSG00000060339	-0.00634464	6.23548	0.944323	1
ENSG00000060491	0.0310462	6.17274	0.725387	1
ENSG00000060558	0.17577	3.5702	0.260626	0.616265
ENSG00000060566	-1.15146	-1.63878	0.00582881	0.0598546
ENSG00000060642	0.0652903	3.98317	0.462804	0.821571
ENSG00000060656	-0.334355	6.30838	0.0460661	0.229162
ENSG00000060688	0.204698	5.33707	0.0246792	0.156137
ENSG00000060709	-0.873486	2.69416	0.0167156	0.122049
ENSG00000060718	0.0188269	2.10358	0.906172	1
ENSG00000060749	0.186825	5.38866	0.0392487	0.208214
ENSG00000060762	0.155467	4.67685	0.1174	0.395564
ENSG00000060971	0.058216	5.70148	0.462885	0.821674
ENSG00000060982	-0.151195	7.70598	0.580968	0.911492
ENSG00000061273	-0.0414213	7.03204	0.642863	0.954257
ENSG00000061337	0.126489	3.70522	0.497097	0.848002
ENSG00000061455	-0.459152	1.56564	0.0682411	0.289888
ENSG00000061492	-0.486806	-3.09472	0.288963	0.650624
ENSG00000061656	-0.0631186	4.28995	0.733535	1
ENSG00000061676	0.0744103	7.39588	0.424548	0.7879
ENSG00000061794	0.0609621	5.89653	0.456012	0.815288
ENSG00000061918	-0.335118	3.78268	0.0337078	0.189945
ENSG00000061936	-0.0660856	5.71704	0.289719	0.651585
ENSG00000061938	-0.329493	5.60779	0.00326719	0.0402851
ENSG00000061987	-0.023439	4.91787	0.796496	1
ENSG00000062038	-0.144278	7.37894	0.48152	0.836026
ENSG00000062096	0.46842	-1.47857	0.191959	0.522326
ENSG00000062194	0.0801469	6.47484	0.191232	0.521052
ENSG00000062282	-0.866215	3.30064	4.61987e-06	0.000320808
ENSG00000062370	-0.0780635	2.16911	0.478983	0.834033
ENSG00000062485	0.103283	7.20968	0.126933	0.412958
ENSG00000062524	0.392043	1.69524	0.112919	0.386891
ENSG00000062582	-0.103093	3.16692	0.45154	0.811568
ENSG00000062598	-0.0374865	5.48268	0.644222	0.955046
ENSG00000062650	0.0710299	5.87464	0.380284	0.748357
ENSG00000062716	-0.309623	7.0778	0.00722937	0.0693064
ENSG00000062725	0.0739654	5.12354	0.381155	0.749022
ENSG00000062822	0.203331	5.77305	0.0586445	0.265315
ENSG00000063015	-0.385634	0.272117	0.359481	0.728173
ENSG00000063046	-0.0252433	8.11925	0.78618	1
ENSG00000063127	-0.114208	1.97784	0.511341	0.86041
ENSG00000063169	-0.0468934	4.7391	0.543892	0.88663
ENSG00000063176	-0.0149242	4.83376	0.896679	1
ENSG00000063177	-0.134874	10.5034	0.24451	0.59409
ENSG00000063180	-0.199861	4.17036	0.243133	0.592697
ENSG00000063241	0.0557737	6.331	0.59222	0.920252
ENSG00000063244	0.0541841	7.75163	0.354009	0.722773
ENSG00000063245	-0.0335668	7.76427	0.706547	0.994532
ENSG00000063322	-0.161651	6.47359	0.0629675	0.275936
ENSG00000063438	0.0514352	1.19076	0.759329	1
ENSG00000063515	-0.376773	-3.79557	0.461967	0.820687
ENSG00000063587	0.0174234	5.11502	0.835375	1
ENSG00000063601	0.0403002	5.02133	0.552458	0.893789
ENSG00000063660	-0.101253	6.86609	0.457299	0.816545
ENSG00000063761	-0.0185013	3.84215	0.833431	1
ENSG00000063854	0.0405371	5.54475	0.651606	0.960166
ENSG00000063978	0.238051	6.15574	0.000257095	0.00655283
ENSG00000064012	-0.0765093	5.00254	0.407808	0.772461
ENSG00000064042	0.029567	5.13262	0.819371	1
ENSG00000064102	0.00786732	4.80997	0.919951	1
ENSG00000064115	0.0608926	5.87743	0.551362	0.893043
ENSG00000064195	-1.38399	2.57958	6.93284e-06	0.000438866
ENSG00000064199	-0.210936	4.38491	0.239915	0.589227
ENSG00000064201	0.109647	0.330151	0.529899	0.875472
ENSG00000064205	-1.40277	1.37919	1.61698e-05	0.000840676
ENSG00000064218	-1.09792	1.20983	0.0142034	0.10975
ENSG00000064225	0.0856405	3.41295	0.621431	0.941439
ENSG00000064270	-0.0344549	4.68887	0.904517	1
ENSG00000064300	-1.1692	1.78436	0.000214763	0.00578788
ENSG00000064309	-0.59101	3.20845	0.000802168	0.0151004
ENSG00000064313	0.0569467	4.87688	0.601467	0.92712
ENSG00000064393	0.0669166	6.64738	0.606657	0.930996
ENSG00000064419	0.101844	6.01768	0.111619	0.38406
ENSG00000064489	0.373919	-1.17423	0.0188142	0.131511
ENSG00000064490	-0.0112675	6.81745	0.94269	1
ENSG00000064545	-0.0446978	5.91357	0.626604	0.944569
ENSG00000064547	-0.0174735	5.3465	0.893414	1
ENSG00000064601	0.0157877	7.5753	0.86366	1
ENSG00000064607	0.180204	5.80964	0.0328799	0.186853
ENSG00000064651	0.26921	5.57445	0.0756602	0.307779
ENSG00000064652	0.0862076	3.64646	0.312715	0.678463
ENSG00000064655	-0.0103602	7.92406	0.996993	1
ENSG00000064666	0.403178	7.46586	0.000835878	0.0154899
ENSG00000064687	0.481906	5.2381	0.00117106	0.019523
ENSG00000064692	-0.426433	3.32901	0.0302027	0.177539
ENSG00000064703	0.0444681	4.28156	0.517402	0.865192
ENSG00000064726	0.215073	5.54676	0.00786173	0.0734115
ENSG00000064763	-0.115796	3.39838	0.569166	0.902995
ENSG00000064787	-1.05237	2.25367	0.000270243	0.00677348
ENSG00000064835	-0.969049	-3.15526	0.00432839	0.0488057
ENSG00000064886	-0.280046	1.76599	0.362448	0.73156
ENSG00000064932	0.178063	6.81006	0.0795648	0.316787
ENSG00000064933	0.00999613	4.07529	0.893254	1
ENSG00000064961	0.0690217	7.04443	0.487376	0.840743
ENSG00000064989	-0.734873	3.88276	0.00024784	0.00637876
ENSG00000064995	0.0190957	5.28889	0.772301	1
ENSG00000064999	0.127006	5.76538	0.198175	0.530952
ENSG00000065000	0.334914	7.65972	9.40872e-06	0.000556818
ENSG00000065029	-0.131649	5.68876	0.0854914	0.330089
ENSG00000065054	-0.188246	7.2873	0.165005	0.480571
ENSG00000065057	-0.0706741	5.21996	0.588974	0.917454
ENSG00000065060	0.250503	4.80851	0.0032142	0.0397203
ENSG00000065135	0.0795347	6.6206	0.23056	0.576141
ENSG00000065150	0.212439	7.3372	0.00468836	0.0517835
ENSG00000065154	-0.368116	5.90519	0.0103517	0.088683
ENSG00000065183	-0.00647591	5.29442	0.965641	1
ENSG00000065243	0.0869043	5.30042	0.357595	0.726297
ENSG00000065268	0.216449	6.26417	0.0361353	0.197628
ENSG00000065308	-0.109339	5.10801	0.284054	0.644983
ENSG00000065320	0.215898	5.78203	0.24368	0.593084
ENSG00000065325	-0.769103	-2.3486	0.0233771	0.150874
ENSG00000065328	0.264271	3.70459	0.0729956	0.301694
ENSG00000065357	-0.07085	4.77817	0.574604	0.906336
ENSG00000065361	-0.319162	7.24658	0.00775191	0.0726149
ENSG00000065371	-1.97812	-2.27568	1.02835e-06	9.93577e-05
ENSG00000065413	0.113058	2.50302	0.382828	0.750311
ENSG00000065427	0.278671	7.53946	0.000176912	0.00506158
ENSG00000065457	0.165339	4.13395	0.0555386	0.256838
ENSG00000065485	-0.212451	5.89916	0.0888101	0.337363
ENSG00000065491	-0.097521	4.50222	0.0782782	0.313964
ENSG00000065518	-0.0261796	6.82463	0.734308	1
ENSG00000065526	0.135157	6.36138	0.107108	0.37544
ENSG00000065534	-0.470829	6.09038	0.0101417	0.0873822
ENSG00000065548	0.0144321	6.06088	0.836164	1
ENSG00000065559	0.222297	4.87431	0.00208659	0.0293213
ENSG00000065600	-0.0594809	4.0472	0.53673	0.881319
ENSG00000065609	-0.804809	-0.0919707	0.0305729	0.178799
ENSG00000065613	0.136156	5.64074	0.168681	0.486482
ENSG00000065615	0.2335	3.70698	0.0227907	0.148697
ENSG00000065618	-0.212324	3.65266	0.501518	0.851533
ENSG00000065621	-0.295065	4.93216	0.0722986	0.29993
ENSG00000065665	-0.0642266	3.4578	0.527357	0.873447
ENSG00000065675	-0.000873638	3.33718	0.970177	1
ENSG00000065717	-0.243054	5.97867	0.193384	0.524356
ENSG00000065802	0.120349	4.56384	0.138462	0.434327
ENSG00000065809	-0.112344	6.21835	0.350627	0.719093
ENSG00000065833	0.282801	2.98411	0.233021	0.579491
ENSG00000065882	0.00814294	6.36532	0.916187	1
ENSG00000065883	-0.0332839	5.69115	0.603865	0.928901
ENSG00000065911	0.0836845	6.16754	0.485789	0.839487
ENSG00000065923	0.0710439	4.38603	0.5599	0.896305
ENSG00000065970	0.33975	4.48166	7.9642e-05	0.00277476
ENSG00000065978	0.0229697	9.03656	0.777596	1
ENSG00000065989	-0.24586	3.98224	0.132751	0.423256
ENSG00000066027	-0.196307	5.88621	0.0553439	0.256267
ENSG00000066032	-0.404374	4.82877	0.211422	0.549367
ENSG00000066044	0.12642	6.93387	0.0170849	0.123576
ENSG00000066056	-0.647317	4.51705	5.67729e-06	0.000374869
ENSG00000066084	0.232619	5.5053	0.00692453	0.0672581
ENSG00000066117	0.068811	6.49887	0.272995	0.631901
ENSG00000066135	0.0663215	6.04643	0.392528	0.758909
ENSG00000066136	-0.116649	6.1028	0.0829225	0.324098
ENSG00000066185	-0.637904	2.48704	0.00142111	0.0223836
ENSG00000066230	-1.14088	0.990266	0.000966174	0.0170686
ENSG00000066248	-0.113627	3.55857	0.534781	0.879949
ENSG00000066279	-0.20415	4.66413	0.211558	0.549595
ENSG00000066294	0.289026	2.79757	0.111323	0.383633
ENSG00000066322	-0.0146295	6.52377	0.865681	1
ENSG00000066336	0.240223	4.52587	0.130913	0.420278
ENSG00000066379	-0.0892634	4.63939	0.333926	0.701498
ENSG00000066382	0.0769459	4.70457	0.687296	0.982782
ENSG00000066405	-4.69156	1.68487	5.70517e-11	3.16574e-08
ENSG00000066422	0.00333306	4.27073	0.954602	1
ENSG00000066427	-0.120333	4.72071	0.0509444	0.243441
ENSG00000066455	-0.0176226	5.51817	0.836734	1
ENSG00000066468	-0.557802	6.73602	0.00599131	0.060962
ENSG00000066557	0.0932981	3.79847	0.409363	0.773712
ENSG00000066583	0.194089	5.48438	0.0728261	0.301286
ENSG00000066629	-0.18838	3.9368	0.24334	0.59272
ENSG00000066651	-0.0810186	3.60038	0.467768	0.825659
ENSG00000066654	0.0390059	5.76224	0.649902	0.958826
ENSG00000066697	0.333885	4.22852	8.10578e-05	0.0028149
ENSG00000066735	-0.841003	2.18342	0.00142197	0.0223913
ENSG00000066739	-0.113938	4.76959	0.172163	0.491961
ENSG00000066777	-0.0598838	5.9708	0.59989	0.925985
ENSG00000066813	-0.503649	-2.85752	0.294885	0.657671
ENSG00000066827	-0.318063	3.81996	0.00328561	0.0404567
ENSG00000066855	0.0198044	4.61882	0.838694	1
ENSG00000066923	-0.24553	2.21203	0.176488	0.498599
ENSG00000066926	0.339453	4.82559	0.000690721	0.0134982
ENSG00000066933	-0.032382	4.36925	0.747124	1
ENSG00000067048	-0.426303	-3.67264	0.299981	0.663561
ENSG00000067057	0.25726	7.2297	0.0492677	0.238675
ENSG00000067064	0.0216022	5.2288	0.826741	1
ENSG00000067066	-0.0555854	5.51418	0.604836	0.929641
ENSG00000067082	0.0828493	6.1398	0.523909	0.870586
ENSG00000067113	-0.27226	4.63155	0.0296697	0.17564
ENSG00000067141	0.0364146	6.37363	0.772454	1
ENSG00000067167	0.00353179	7.44739	0.956678	1
ENSG00000067177	0.0362111	3.89028	0.703661	0.992967
ENSG00000067182	-0.0910285	7.16661	0.244458	0.594053
ENSG00000067191	-0.201704	3.54832	0.15845	0.469328
ENSG00000067208	-0.00947219	3.97686	0.925842	1
ENSG00000067221	0.0924613	4.02453	0.324551	0.691683
ENSG00000067225	0.262083	10.8184	0.00589126	0.0603314
ENSG00000067248	0.179655	4.98588	0.0209634	0.141006
ENSG00000067334	0.0266782	5.86693	0.730682	1
ENSG00000067365	0.180575	3.86127	0.00971114	0.0849644
ENSG00000067369	0.162463	5.59649	0.121429	0.402913
ENSG00000067445	-1.0424	4.11983	0.000206191	0.00563028
ENSG00000067533	-0.0566994	4.4547	0.582284	0.91232
ENSG00000067560	0.164287	8.70363	0.01055	0.0898045
ENSG00000067596	0.217931	5.85824	0.0017493	0.0258434
ENSG00000067601	-0.0633815	0.469728	0.60576	0.930403
ENSG00000067606	0.201283	4.74789	0.0342169	0.191553
ENSG00000067646	-0.27645	-3.88203	0.586187	0.915542
ENSG00000067704	0.029673	6.7542	0.751803	1
ENSG00000067715	-1.18039	2.24178	0.000172179	0.00495818
ENSG00000067798	-0.721745	0.300781	0.00224691	0.0308583
ENSG00000067829	-0.0532273	6.69134	0.625525	0.943997
ENSG00000067836	-0.09564	5.39831	0.371029	0.739768
ENSG00000067840	-1.30851	1.8786	4.73361e-06	0.00032683
ENSG00000067842	-1.06854	0.436983	0.00534721	0.0565807
ENSG00000067900	-0.0141342	5.18684	0.904546	1
ENSG00000067955	0.192837	5.84189	0.0298198	0.176206
ENSG00000067992	0.00809998	3.32552	0.927398	1
ENSG00000068001	-0.173495	6.68533	0.0725102	0.300468
ENSG00000068024	0.154267	4.65107	0.175137	0.496533
ENSG00000068028	0.0648358	4.81644	0.405015	0.769896
ENSG00000068078	-0.273818	5.05804	0.33597	0.703543
ENSG00000068079	0.417489	5.36779	0.0050832	0.054667
ENSG00000068097	-0.0842798	4.09187	0.316414	0.682641
ENSG00000068120	0.301189	6.59035	9.13655e-05	0.00308102
ENSG00000068137	0.233707	5.34061	0.00953171	0.0839409
ENSG00000068305	0.0246281	4.96456	0.780497	1
ENSG00000068308	-0.106502	6.38692	0.161077	0.473853
ENSG00000068323	0.0199189	6.02594	0.76386	1
ENSG00000068354	-0.153656	4.30747	0.039433	0.20881
ENSG00000068366	-0.404266	6.24308	0.0287335	0.171728
ENSG00000068383	-0.325267	4.42845	0.000325739	0.0077688
ENSG00000068394	0.0383958	4.87898	0.631483	0.948212
ENSG00000068400	-0.0906176	5.88468	0.168261	0.485862
ENSG00000068438	-0.0137122	5.7198	0.871927	1
ENSG00000068489	0.368028	4.23149	0.00461568	0.051216
ENSG00000068615	0.0485697	2.41789	0.776043	1
ENSG00000068650	0.179084	6.49187	0.236271	0.584339
ENSG00000068654	0.052982	6.22032	0.445012	0.805844
ENSG00000068697	-0.0810934	8.24121	0.302755	0.667235
ENSG00000068724	0.0345437	5.54856	0.727626	1
ENSG00000068745	0.0204981	6.73071	0.749171	1
ENSG00000068781	-0.876621	-3.13832	0.018184	0.128675
ENSG00000068784	0.154166	4.05717	0.0649411	0.281014
ENSG00000068796	0.0632735	4.81953	0.557754	0.896305
ENSG00000068831	-0.347679	2.06504	0.03945	0.208864
ENSG00000068878	-0.143806	6.60648	0.0758635	0.308115
ENSG00000068885	-0.287326	4.1359	0.0102026	0.0877535
ENSG00000068903	-0.00403694	5.63188	0.971063	1
ENSG00000068912	-0.0230898	5.94708	0.791848	1
ENSG00000068971	0.244765	4.64294	0.0073647	0.0702032
ENSG00000068976	-1.05864	1.59142	2.26713e-05	0.00108741
ENSG00000068985	-2.08993	-1.25348	0.000398374	0.00901754
ENSG00000069011	0.542006	4.79126	0.0221281	0.145967
ENSG00000069018	0.781112	-2.91378	0.0365471	0.199089
ENSG00000069020	0.0320413	4.59936	0.794062	1
ENSG00000069122	-0.470511	3.69015	0.000594484	0.0120699
ENSG00000069188	-0.143576	4.21517	0.601922	0.927312
ENSG00000069206	-0.263355	-3.66883	0.627085	0.944962
ENSG00000069248	-0.0610979	5.71431	0.501654	0.85162
ENSG00000069275	-0.298705	8.55153	0.00235173	0.0318709
ENSG00000069329	0.225471	6.94555	0.00741688	0.0705168
ENSG00000069345	0.0972975	6.24906	0.142391	0.440975
ENSG00000069399	-0.176388	6.70212	0.186875	0.514472
ENSG00000069424	0.0945304	4.21596	0.461684	0.820432
ENSG00000069431	-0.599634	1.81206	0.00204697	0.0289232
ENSG00000069482	-0.663467	1.75575	0.0699358	0.293949
ENSG00000069493	0.235285	2.85783	0.0621355	0.273997
ENSG00000069509	-0.100671	4.1187	0.271313	0.629635
ENSG00000069535	-0.696061	4.65933	0.00229402	0.0313133
ENSG00000069667	-0.162846	3.17468	0.339423	0.707479
ENSG00000069696	-0.332546	0.707879	0.0885668	0.33682
ENSG00000069702	-0.917382	4.14469	4.63341e-06	0.000321379
ENSG00000069712	-0.187032	1.88012	0.113723	0.388495
ENSG00000069764	-0.573106	0.759824	0.027847	0.168405
ENSG00000069812	0.103338	3.9044	0.623122	0.942417
ENSG00000069849	0.0861097	6.92782	0.325724	0.692978
ENSG00000069869	-0.157771	2.33364	0.312456	0.678414
ENSG00000069943	0.0678263	3.10436	0.452508	0.812402
ENSG00000069956	0.202107	5.5462	0.033242	0.188396
ENSG00000069966	-0.145843	5.35408	0.279577	0.639526
ENSG00000069974	0.425367	4.00267	3.85429e-05	0.00162565
ENSG00000069998	0.14344	5.47125	0.0937193	0.348076
ENSG00000070010	0.187853	6.12314	0.00775336	0.0726149
ENSG00000070018	0.0316381	5.63268	0.728143	1
ENSG00000070019	-0.777715	-0.0400876	0.00171371	0.0254982
ENSG00000070031	-0.42939	-1.25049	0.103515	0.368225
ENSG00000070047	0.233918	6.07898	0.000648916	0.0129192
ENSG00000070061	0.221184	5.22755	0.00358201	0.043007
ENSG00000070081	-0.139539	6.49089	0.29666	0.65986
ENSG00000070087	-0.054483	7.10318	0.697191	0.988913
ENSG00000070159	0.217963	5.51955	0.0745208	0.305125
ENSG00000070182	-0.435477	1.69672	0.0519852	0.246393
ENSG00000070190	-0.100384	2.85593	0.637317	0.950932
ENSG00000070193	-1.37731	-2.01898	0.00118141	0.0196432
ENSG00000070214	-0.00169496	6.82881	0.999469	1
ENSG00000070269	-0.102821	5.10819	0.274578	0.633539
ENSG00000070366	0.313286	4.19845	0.00573038	0.0592236
ENSG00000070367	0.27668	5.42059	0.00395623	0.0459104
ENSG00000070371	0.0290625	2.62498	0.821682	1
ENSG00000070388	0.209147	-2.27902	0.383609	0.751017
ENSG00000070404	0.0811756	4.09224	0.622278	0.941901
ENSG00000070413	0.0157683	7.56244	0.829215	1
ENSG00000070423	0.250641	5.47165	0.00497338	0.0540103
ENSG00000070444	0.0995008	4.81558	0.227056	0.571329
ENSG00000070476	-0.221758	4.95357	0.00463474	0.0513601
ENSG00000070495	0.293985	4.73331	0.000165789	0.00481393
ENSG00000070501	-0.203523	4.5116	0.0332035	0.188256
ENSG00000070526	-0.548124	5.9226	0.028262	0.170071
ENSG00000070540	-0.122681	4.6654	0.386321	0.754148
ENSG00000070601	-2.92659	0.869393	9.63163e-11	4.93686e-08
ENSG00000070610	0.10894	5.96547	0.104698	0.370481
ENSG00000070614	0.135346	6.54738	0.10743	0.375958
ENSG00000070669	0.237331	5.52481	0.0439414	0.2227
ENSG00000070718	-0.0652396	4.63686	0.504637	0.854406
ENSG00000070729	-0.99125	0.107301	0.000477134	0.0103029
ENSG00000070731	-0.486092	5.47733	0.0101119	0.0872337
ENSG00000070748	-1.75295	-1.98198	0.00416305	0.0475531
ENSG00000070756	-0.267561	10.491	0.00577862	0.0595309
ENSG00000070759	-0.259755	2.42248	0.0198023	0.136087
ENSG00000070761	0.155129	4.93695	0.0299899	0.176809
ENSG00000070770	0.256544	6.09943	2.402e-05	0.00113323
ENSG00000070778	-0.0108746	4.0743	0.943156	1
ENSG00000070785	0.124091	4.6388	0.109272	0.379593
ENSG00000070808	-0.640105	-1.44789	0.0119499	0.0975919
ENSG00000070814	0.202714	6.51373	0.0145567	0.111459
ENSG00000070831	-0.00915047	7.59863	0.921031	1
ENSG00000070882	-0.0195783	5.13407	0.916596	1
ENSG00000070886	-1.76689	0.0874104	0.000575169	0.0117975
ENSG00000070915	-1.72404	1.71964	5.34371e-05	0.00208384
ENSG00000070950	0.195159	3.89509	0.0172955	0.124493
ENSG00000070961	-0.0137347	5.62757	0.91535	1
ENSG00000070985	-1.43337	0.433364	9.82785e-05	0.00324464
ENSG00000071051	0.0477705	6.04956	0.546145	0.888332
ENSG00000071054	0.0601638	7.12403	0.444162	0.804945
ENSG00000071073	-0.0669291	5.18158	0.705611	0.994051
ENSG00000071082	-0.258692	9.86244	0.00787119	0.0734567
ENSG00000071127	0.15646	8.44776	0.0488709	0.237451
ENSG00000071189	-0.109692	4.75667	0.258016	0.612583
ENSG00000071203	-1.14918	-3.66378	0.0203944	0.138597
ENSG00000071205	-0.127548	3.70381	0.306256	0.670974
ENSG00000071242	-0.0502826	5.49695	0.660076	0.96567
ENSG00000071243	-0.0843938	3.28083	0.322178	0.688928
ENSG00000071246	-0.0546208	3.97739	0.646096	0.956219
ENSG00000071282	-0.114169	4.36442	0.397241	0.762598
ENSG00000071462	-0.173454	7.05697	0.0361737	0.197767
ENSG00000071537	0.0453466	6.20777	0.593743	0.921361
ENSG00000071539	0.11085	4.76821	0.360743	0.729483
ENSG00000071553	-0.105498	8.07246	0.213648	0.552871
ENSG00000071564	0.347316	7.32542	3.01473e-05	0.00134767
ENSG00000071575	0.0179631	5.75065	0.890875	1
ENSG00000071626	0.106704	7.00698	0.0715407	0.297908
ENSG00000071655	0.0581259	6.87851	0.54893	0.89113
ENSG00000071677	-0.210272	-2.14516	0.624588	0.943368
ENSG00000071794	0.152963	5.42954	0.21352	0.552674
ENSG00000071859	-0.0258389	7.035	0.823694	1
ENSG00000071889	-0.223867	6.16523	0.0216555	0.144093
ENSG00000071894	0.00686615	7.54185	0.930421	1
ENSG00000071909	-0.668588	2.95788	0.00351428	0.0424684
ENSG00000071967	-0.345841	5.34875	0.0214224	0.143012
ENSG00000071991	-3.89115	-1.52697	3.44444e-07	4.05312e-05
ENSG00000071994	-0.0226176	5.74552	0.734373	1
ENSG00000072041	-2.63142	1.08294	1.27081e-05	0.000695589
ENSG00000072042	0.108757	6.44815	0.178333	0.501604
ENSG00000072062	-0.00799607	6.84796	0.92939	1
ENSG00000072071	-0.227976	6.52165	0.161531	0.474566
ENSG00000072080	-0.471294	-3.66114	0.34279	0.71086
ENSG00000072110	0.118852	7.80135	0.199424	0.53307
ENSG00000072121	0.182225	5.09792	0.0182359	0.12882
ENSG00000072133	-0.599209	1.13746	0.1028	0.366988
ENSG00000072134	0.145302	5.21613	0.0690995	0.291752
ENSG00000072135	-0.00731985	6.51238	0.953291	1
ENSG00000072163	-0.585122	4.95946	0.000351172	0.00821025
ENSG00000072182	-0.295024	-2.11772	0.273569	0.632478
ENSG00000072195	-0.872461	3.88511	0.000562003	0.0116012
ENSG00000072201	0.392255	4.0345	0.00496614	0.0539549
ENSG00000072210	0.352657	6.96196	0.00383462	0.0449389
ENSG00000072274	0.128273	7.70577	0.396462	0.761732
ENSG00000072310	0.412789	7.69441	0.000258737	0.00657938
ENSG00000072315	-1.07503	-3.48852	0.014941	0.113257
ENSG00000072364	0.216215	6.32545	0.0263681	0.16302
ENSG00000072401	0.020646	4.42513	0.818264	1
ENSG00000072415	0.219503	4.72914	0.00986755	0.0858434
ENSG00000072422	-0.0916644	4.71485	0.477872	0.833282
ENSG00000072501	0.291658	6.86986	0.000611998	0.012318
ENSG00000072506	0.0126817	6.92807	0.879351	1
ENSG00000072518	-0.0567166	6.33814	0.441824	0.802873
ENSG00000072571	0.213252	3.6517	0.144396	0.445066
ENSG00000072609	0.159996	5.28121	0.0558473	0.257573
ENSG00000072657	-1.10937	1.96744	0.0224878	0.147439
ENSG00000072682	0.266743	5.83877	0.00836345	0.0769114
ENSG00000072694	-0.0265538	2.31372	0.913883	1
ENSG00000072736	0.445261	4.37129	6.72293e-06	0.000428024
ENSG00000072756	0.0607241	3.91431	0.461272	0.820175
ENSG00000072778	0.0694498	8.5328	0.461535	0.820399
ENSG00000072786	0.144862	4.60907	0.133985	0.425989
ENSG00000072803	0.136745	5.30546	0.0687291	0.290797
ENSG00000072818	0.462834	3.52791	0.00114931	0.0192987
ENSG00000072832	-0.433203	4.26824	0.0118174	0.0970209
ENSG00000072840	0.235344	3.80303	0.0828148	0.323871
ENSG00000072849	0.11816	5.62904	0.102341	0.366266
ENSG00000072858	-0.317287	3.33665	0.185353	0.512397
ENSG00000072864	0.201273	4.8288	0.0253541	0.158804
ENSG00000072952	-0.387298	3.94988	0.0282748	0.170071
ENSG00000072954	-0.0127504	3.86365	0.962781	1
ENSG00000072958	0.010625	6.03285	0.87609	1
ENSG00000073008	0.438295	5.59448	2.35913e-05	0.00112145
ENSG00000073050	-0.00905936	5.96826	0.912269	1
ENSG00000073060	-0.200703	6.19756	0.0858839	0.331123
ENSG00000073067	1.39556	2.49669	7.63385e-05	0.00268597
ENSG00000073111	0.225373	6.72358	0.0734609	0.302936
ENSG00000073146	0.291089	0.21298	0.203206	0.538329
ENSG00000073150	0.167113	3.15125	0.453416	0.813285
ENSG00000073169	0.0625758	5.31679	0.529938	0.875472
ENSG00000073282	-0.348654	1.82066	0.229462	0.574638
ENSG00000073331	-0.0841348	4.47181	0.439848	0.801329
ENSG00000073350	0.0341066	7.59329	0.740148	1
ENSG00000073417	-0.063045	4.44315	0.589685	0.918119
ENSG00000073464	-0.602958	2.93129	0.00429404	0.0485452
ENSG00000073536	0.261621	4.68995	0.00263399	0.0346179
ENSG00000073578	0.126966	7.222	0.222643	0.564949
ENSG00000073584	0.0720196	6.3386	0.423489	0.787199
ENSG00000073598	0.0199828	-2.98912	1	1
ENSG00000073605	-0.436903	4.37938	0.0253554	0.158804
ENSG00000073614	-0.0459257	5.67265	0.566622	0.901467
ENSG00000073670	-0.675064	1.07481	0.00279284	0.036063
ENSG00000073711	-0.25384	4.17895	0.0307284	0.179396
ENSG00000073712	0.0336551	5.11129	0.733353	1
ENSG00000073734	-0.0679926	-2.58157	0.898104	1
ENSG00000073737	-0.927859	1.27435	0.00597116	0.0608759
ENSG00000073754	-1.01865	-2.72698	0.0118874	0.0972388
ENSG00000073756	-1.06679	4.51214	0.00391814	0.0456171
ENSG00000073792	-0.325566	5.39738	0.291522	0.653938
ENSG00000073803	-0.328307	5.14873	0.0182884	0.129011
ENSG00000073849	-0.464251	6.56981	0.00202191	0.02868
ENSG00000073861	0.843749	0.343227	1.35394e-05	0.000734445
ENSG00000073905	0.3846	-1.53669	0.0234581	0.151253
ENSG00000073910	-0.590031	3.44322	1.48871e-05	0.000787767
ENSG00000073921	0.0307993	6.82486	0.664357	0.968504
ENSG00000073969	0.126103	5.37483	0.121746	0.403475
ENSG00000074047	-0.910313	1.57449	6.26313e-05	0.00233979
ENSG00000074054	-0.0570765	6.1059	0.45165	0.811664
ENSG00000074071	0.174094	6.56767	0.0884954	0.336654
ENSG00000074181	-0.157012	8.05746	0.244724	0.594397
ENSG00000074201	-0.193184	6.52126	0.014311	0.110208
ENSG00000074211	-0.0441116	4.75111	0.905666	1
ENSG00000074219	-0.0378149	6.73997	0.705613	0.994051
ENSG00000074266	-0.10809	4.48985	0.129266	0.417292
ENSG00000074276	-0.977151	1.85569	0.00153087	0.0235592
ENSG00000074317	-1.0107	-0.592339	0.00596568	0.0608572
ENSG00000074319	-0.0159356	5.93183	0.82615	1
ENSG00000074356	0.0707235	5.74933	0.289101	0.650825
ENSG00000074370	0.556941	5.80152	0.00687776	0.0669867
ENSG00000074410	0.487211	6.51127	0.0211197	0.141569
ENSG00000074416	-0.000329817	6.11897	0.978244	1
ENSG00000074527	-0.378181	4.65899	0.0341059	0.191179
ENSG00000074582	0.0837553	4.93498	0.252535	0.604771
ENSG00000074590	-0.23473	4.025	0.138232	0.433848
ENSG00000074603	0.158992	4.70312	0.0313896	0.181574
ENSG00000074621	0.111061	3.57772	0.246103	0.596188
ENSG00000074657	-0.0584324	5.71656	0.587184	0.916044
ENSG00000074660	-0.146439	2.85564	0.19474	0.526213
ENSG00000074695	0.119392	7.29632	0.233721	0.580629
ENSG00000074696	0.275784	6.59036	0.00584531	0.0599833
ENSG00000074706	-0.0331371	2.08903	0.875972	1
ENSG00000074755	0.301085	5.47891	6.16816e-05	0.00231864
ENSG00000074771	-3.24152	-2.38874	0.000125889	0.00392278
ENSG00000074800	0.208576	10.8794	0.0379339	0.20378
ENSG00000074803	0.536538	-0.556438	0.0903162	0.340731
ENSG00000074842	0.0710738	6.9618	0.537205	0.881707
ENSG00000074855	-0.0492356	4.65317	0.686625	0.982241
ENSG00000074935	0.0186734	3.38423	0.823645	1
ENSG00000074964	0.0937333	5.55792	0.410496	0.774871
ENSG00000074966	0.0916687	1.59561	0.621477	0.941461
ENSG00000075035	-0.81892	0.601102	0.0224102	0.147085
ENSG00000075043	-0.504381	2.81358	0.4029	0.767854
ENSG00000075073	-0.528684	0.952608	0.00330997	0.0406821
ENSG00000075089	-0.0736883	4.50527	0.512045	0.860876
ENSG00000075131	0.214798	2.88155	0.0147829	0.112487
ENSG00000075142	-0.077878	6.23396	0.37011	0.73864
ENSG00000075151	0.0154282	6.21827	0.83469	1
ENSG00000075188	0.148458	4.38753	0.0572247	0.261688
ENSG00000075213	0.846055	3.72263	0.000280428	0.0069627
ENSG00000075218	0.361374	4.43241	0.00337352	0.0413122
ENSG00000075223	-0.170433	6.1209	0.408356	0.772774
ENSG00000075234	0.117391	5.44805	0.234802	0.582126
ENSG00000075239	0.0786638	5.15775	0.462771	0.82156
ENSG00000075240	-0.0954325	5.60478	0.392637	0.758909
ENSG00000075275	0.128754	7.34851	0.310762	0.676084
ENSG00000075290	-0.153043	-2.02842	0.527451	0.873451
ENSG00000075292	-0.178951	6.66866	0.0201288	0.137394
ENSG00000075303	0.152262	3.73852	0.128874	0.416522
ENSG00000075336	0.239242	4.21911	0.00341306	0.0416377
ENSG00000075340	-0.735844	3.61997	0.00951904	0.0838538
ENSG00000075388	-4.16193	2.26395	3.10357e-06	0.000233563
ENSG00000075391	-0.150825	4.90375	0.172691	0.492991
ENSG00000075399	-0.0611738	4.35582	0.53835	0.882375
ENSG00000075407	0.0321597	4.46619	0.670869	0.97284
ENSG00000075413	-0.0209329	6.35519	0.674265	0.974839
ENSG00000075415	0.0209777	8.45515	0.758079	1
ENSG00000075420	-0.0110657	6.99919	0.92986	1
ENSG00000075426	-0.224826	7.21102	0.0633613	0.276937
ENSG00000075429	-0.127493	-1.57039	0.870627	1
ENSG00000075461	-0.933044	3.73441	0.00690018	0.0671078
ENSG00000075539	0.3771	5.59694	4.76968e-05	0.00190284
ENSG00000075568	0.149544	6.31267	0.0813118	0.320486
ENSG00000075618	-0.0578391	7.01766	0.764526	1
ENSG00000075624	0.197043	12.6492	0.0305944	0.178873
ENSG00000075643	0.121912	3.73195	0.404817	0.769881
ENSG00000075651	-0.484812	3.44814	0.000293219	0.00718007
ENSG00000075673	-0.835132	0.409955	0.0497174	0.239759
ENSG00000075702	0.277938	4.36085	0.023207	0.150217
ENSG00000075711	-0.162675	6.02765	0.089264	0.338481
ENSG00000075785	-0.0399929	7.85697	0.523436	0.870216
ENSG00000075790	-0.052115	5.22548	0.572243	0.905098
ENSG00000075826	0.118982	2.69802	0.399562	0.764866
ENSG00000075856	0.134054	5.90898	0.0285644	0.171191
ENSG00000075884	0.090945	1.85597	0.576596	0.90795
ENSG00000075886	-0.00713502	2.17181	0.964352	1
ENSG00000075891	0.089071	5.31131	0.783819	1
ENSG00000075914	0.0728931	5.51323	0.35234	0.721004
ENSG00000075945	-0.232258	5.15253	0.0261429	0.162009
ENSG00000075975	0.146365	4.90858	0.0221763	0.146142
ENSG00000076003	0.215857	5.98072	0.0377954	0.203247
ENSG00000076043	-0.0173091	5.3639	0.847588	1
ENSG00000076053	0.0599649	4.53891	0.543671	0.886426
ENSG00000076067	-0.00751425	5.65113	0.942839	1
ENSG00000076108	0.0922514	6.50472	0.236773	0.584966
ENSG00000076201	0.148204	6.7466	0.0433412	0.220936
ENSG00000076242	0.445167	4.48252	0.00479817	0.0527075
ENSG00000076248	0.0710579	5.73149	0.436062	0.798435
ENSG00000076258	-0.236657	2.04835	0.0762819	0.309057
ENSG00000076321	-0.0496951	3.54403	0.631805	0.948298
ENSG00000076344	-0.0475422	1.65378	0.903878	1
ENSG00000076351	-0.181423	2.802	0.117053	0.394918
ENSG00000076356	0.121141	5.26129	0.359736	0.728417
ENSG00000076382	0.163131	5.565	0.15742	0.46736
ENSG00000076513	-0.0117128	5.19026	0.889431	1
ENSG00000076554	-0.103416	6.38678	0.405308	0.770182
ENSG00000076555	-0.354387	3.65049	0.0110027	0.0926333
ENSG00000076604	-0.116855	7.13723	0.249602	0.601053
ENSG00000076641	0.0716129	3.35786	0.600849	0.926668
ENSG00000076650	-0.210962	3.83655	0.0183188	0.12918
ENSG00000076662	0.474053	0.128111	0.0170496	0.123442
ENSG00000076685	-0.0200323	4.66311	0.89751	1
ENSG00000076706	-0.433777	6.23541	0.000717672	0.0139036
ENSG00000076716	-0.312461	6.32244	0.10404	0.369202
ENSG00000076770	0.103465	4.41764	0.479367	0.834203
ENSG00000076826	-0.00682032	5.6654	0.964464	1
ENSG00000076864	-0.220033	6.39068	0.240768	0.590216
ENSG00000076924	0.15414	6.74263	0.112709	0.38647
ENSG00000076928	0.0840877	6.60005	0.287919	0.649712
ENSG00000076944	0.194997	6.41136	0.0583414	0.264636
ENSG00000076984	-0.0173938	5.50388	0.820447	1
ENSG00000077009	-0.567689	-2.91952	0.152495	0.458834
ENSG00000077044	0.0564534	4.61648	0.516303	0.86436
ENSG00000077063	-0.544623	3.76064	0.0247779	0.156467
ENSG00000077080	-2.40245	-1.44869	1.89684e-05	0.00094403
ENSG00000077092	-0.201551	2.94283	0.242433	0.591821
ENSG00000077097	0.165477	7.41941	0.0904621	0.341111
ENSG00000077147	-0.0103768	7.789	0.920301	1
ENSG00000077150	-0.0396188	6.50443	0.716059	0.998488
ENSG00000077152	0.030794	4.74998	0.77479	1
ENSG00000077157	-0.630702	5.18511	0.000376417	0.00863508
ENSG00000077232	0.17044	8.31661	0.272639	0.631366
ENSG00000077235	0.120871	7.14069	0.0743114	0.304529
ENSG00000077238	0.0779434	5.30281	0.539706	0.883391
ENSG00000077254	0.0700176	5.74772	0.381451	0.749218
ENSG00000077264	-0.782535	0.11223	0.00906011	0.0810265
ENSG00000077274	-0.369435	6.49406	0.302927	0.667491
ENSG00000077279	0.419473	0.05184	0.215064	0.554867
ENSG00000077312	0.0621507	6.97355	0.433829	0.796207
ENSG00000077327	0.213976	1.16059	0.595697	0.922959
ENSG00000077348	-0.0906179	5.14839	0.388512	0.756256
ENSG00000077380	0.0249224	6.09853	0.743072	1
ENSG00000077420	0.346535	2.77956	0.0337798	0.190195
ENSG00000077454	1.15938e-05	3.77099	0.982874	1
ENSG00000077458	0.0148994	3.69413	0.861069	1
ENSG00000077463	0.238862	5.05562	0.00758342	0.0715998
ENSG00000077498	-1.59964	-3.31691	0.00124979	0.0204135
ENSG00000077514	0.140029	4.57396	0.0751312	0.306437
ENSG00000077522	-0.56482	-0.525421	0.0829189	0.324098
ENSG00000077549	0.150339	7.96951	0.0136556	0.106771
ENSG00000077585	-0.175934	3.63158	0.203233	0.538351
ENSG00000077616	-0.854792	0.553297	8.75609e-05	0.00297525
ENSG00000077684	0.0319335	5.54541	0.689671	0.983866
ENSG00000077713	-0.389917	3.41633	0.00197549	0.0282067
ENSG00000077721	-0.0463896	5.98574	0.517026	0.864806
ENSG00000077782	-0.0928384	7.83904	0.550042	0.891974
ENSG00000077800	-0.222846	-2.44037	0.420924	0.784239
ENSG00000077935	-0.148188	0.610985	0.643392	0.954551
ENSG00000077942	0.934391	10.4372	1.88697e-05	0.000942442
ENSG00000077943	-0.530871	1.74378	0.00429649	0.0485637
ENSG00000077984	0.573332	3.02335	0.00581367	0.0597803
ENSG00000078018	0.418386	4.34676	0.0619066	0.273546
ENSG00000078043	0.069547	5.13581	0.395465	0.761023
ENSG00000078053	-0.71596	1.06134	0.00488917	0.053395
ENSG00000078061	-0.105204	6.14254	0.291817	0.654212
ENSG00000078070	-0.290176	5.08775	0.00403998	0.0466216
ENSG00000078081	-0.312075	3.56102	0.158137	0.468731
ENSG00000078098	-0.0589371	2.63024	0.79517	1
ENSG00000078114	-0.216029	4.0595	0.4139	0.777815
ENSG00000078124	-0.0333953	4.85941	0.724905	1
ENSG00000078140	0.134153	6.45004	0.0332943	0.188456
ENSG00000078142	0.0561267	4.75304	0.472289	0.828751
ENSG00000078177	0.122433	3.85507	0.305901	0.670664
ENSG00000078237	0.329755	3.31621	0.00080405	0.0151253
ENSG00000078246	-0.0645297	5.25142	0.403757	0.768953
ENSG00000078269	-0.0945625	4.7153	0.353155	0.721978
ENSG00000078295	-0.54102	1.01349	0.0615532	0.2726
ENSG00000078304	0.0896483	6.69266	0.161932	0.475377
ENSG00000078319	-0.0575499	2.67124	0.571664	0.904633
ENSG00000078328	-0.233494	-2.26682	0.563118	0.898797
ENSG00000078369	0.142367	8.70464	0.0286749	0.171554
ENSG00000078399	-0.221386	4.27788	0.481794	0.83614
ENSG00000078401	-0.380833	3.11039	0.0260306	0.161543
ENSG00000078403	0.0367984	4.21531	0.675971	0.975777
ENSG00000078487	-0.260467	2.29024	0.0362694	0.198129
ENSG00000078549	0.0772909	4.72702	0.758163	1
ENSG00000078579	-1.85804	2.04699	0.00179198	0.0262648
ENSG00000078589	0.468707	-0.260968	0.0294844	0.174817
ENSG00000078596	0.241627	2.81232	0.229452	0.574638
ENSG00000078618	-0.100014	7.12299	0.0687212	0.290797
ENSG00000078668	-0.104899	6.96908	0.202349	0.537233
ENSG00000078674	-0.0955648	6.95066	0.328952	0.696127
ENSG00000078687	-0.302793	4.23059	0.0120583	0.0981061
ENSG00000078699	0.0476924	5.61341	0.545921	0.888178
ENSG00000078725	-2.18204	0.190596	7.31909e-07	7.56719e-05
ENSG00000078747	0.113548	5.56764	0.199288	0.53287
ENSG00000078795	-0.385642	-2.34716	0.0724618	0.30035
ENSG00000078804	-0.0156754	5.6389	0.889646	1
ENSG00000078808	-0.081251	7.73669	0.295245	0.658116
ENSG00000078814	-3.00679	4.9293	3.47972e-11	2.00442e-08
ENSG00000078898	-2.63811	3.15451	9.3231e-05	0.00312511
ENSG00000078900	-0.0628168	3.90399	0.811155	1
ENSG00000078902	0.165778	5.95647	0.0515259	0.245273
ENSG00000078967	-0.110808	4.66444	0.122417	0.404494
ENSG00000079101	-0.0470356	3.16739	0.857166	1
ENSG00000079102	-0.679078	1.75536	0.00161239	0.0244172
ENSG00000079112	-2.36211	1.48897	1.64587e-07	2.23702e-05
ENSG00000079134	-0.230313	4.93038	0.020445	0.138774
ENSG00000079150	-0.229439	3.27057	0.0692791	0.292261
ENSG00000079156	-0.948067	2.63195	0.00149488	0.0232092
ENSG00000079215	0.260106	4.23565	0.234235	0.581458
ENSG00000079246	0.0370464	8.44431	0.589016	0.917472
ENSG00000079257	-0.296159	3.76572	0.0746218	0.30519
ENSG00000079263	0.736122	1.60876	0.000104936	0.00341044
ENSG00000079277	-0.0451291	4.83887	0.487931	0.841114
ENSG00000079308	-0.45416	6.31595	0.000874676	0.0159622
ENSG00000079313	0.16352	5.33831	0.064107	0.278906
ENSG00000079332	0.0354608	6.73857	0.591831	0.920005
ENSG00000079335	0.0959023	3.32311	0.430135	0.792909
ENSG00000079337	0.0621464	5.15801	0.710176	0.995416
ENSG00000079385	0.0950105	5.43425	0.612825	0.935383
ENSG00000079387	0.0417464	4.26467	0.599723	0.925829
ENSG00000079393	-0.0531415	-2.06696	0.933352	1
ENSG00000079432	0.0639024	6.91412	0.474032	0.830317
ENSG00000079435	0.117471	2.92064	0.367652	0.736501
ENSG00000079459	0.255845	7.31685	0.0106221	0.0901968
ENSG00000079462	0.00011625	6.6648	0.982395	1
ENSG00000079482	-0.103115	3.05112	0.43497	0.79727
ENSG00000079557	0.874857	-3.51984	0.0218526	0.144924
ENSG00000079616	0.0372694	6.42038	0.695895	0.988001
ENSG00000079689	-1.91117	-1.57784	0.00383775	0.0449643
ENSG00000079691	0.0373696	5.04413	0.731402	1
ENSG00000079739	0.277887	6.0713	0.0133321	0.105051
ENSG00000079785	-0.0434695	6.79822	0.590845	0.919091
ENSG00000079805	0.166711	7.55168	0.0321641	0.184291
ENSG00000079819	0.0376106	6.43899	0.785659	1
ENSG00000079841	-1.21025	-1.86548	0.001616	0.0244412
ENSG00000079931	0.159396	5.81021	0.497205	0.848124
ENSG00000079950	0.00169343	5.49633	0.970948	1
ENSG00000079974	-0.00811798	4.40983	0.9573	1
ENSG00000079999	-0.127472	6.748	0.197816	0.530459
ENSG00000080007	-0.4124	0.554033	0.379325	0.747466
ENSG00000080031	0.605377	2.48756	0.00969975	0.0849196
ENSG00000080166	-0.959919	-1.82166	0.00263953	0.0346636
ENSG00000080189	-0.228317	6.34517	0.00189154	0.0273405
ENSG00000080200	0.201224	2.56405	0.291356	0.653687
ENSG00000080224	-0.25087	-0.305101	0.453779	0.813561
ENSG00000080293	-1.48478	1.86669	0.000205867	0.00562509
ENSG00000080298	-0.129137	4.82616	0.337829	0.705944
ENSG00000080345	-0.0507935	5.4968	0.650874	0.959628
ENSG00000080371	0.0790425	5.71309	0.287592	0.649311
ENSG00000080493	-0.309038	2.65916	0.309409	0.674523
ENSG00000080503	0.109066	5.96784	0.378172	0.746292
ENSG00000080511	-1.03294	-2.98416	0.0551959	0.255813
ENSG00000080546	0.0190702	4.26467	0.838801	1
ENSG00000080561	-0.22722	1.87625	0.0971935	0.355379
ENSG00000080572	-1.15106	0.62055	0.0108054	0.0913532
ENSG00000080573	-0.0495868	3.58217	0.776337	1
ENSG00000080603	-0.049048	7.63758	0.540207	0.883708
ENSG00000080608	0.0626417	5.09929	0.456016	0.815288
ENSG00000080618	-0.297064	-1.39622	0.200521	0.534569
ENSG00000080644	-2.07493	1.73022	4.32651e-08	8.00245e-06
ENSG00000080709	-0.111703	0.512549	0.563396	0.899005
ENSG00000080802	0.0181173	4.46397	0.741845	1
ENSG00000080815	0.0600736	6.35325	0.268177	0.625862
ENSG00000080819	0.0763941	4.2248	0.335758	0.703277
ENSG00000080822	-0.0332404	5.26047	0.697619	0.989194
ENSG00000080823	-0.0411479	4.1955	0.76398	1
ENSG00000080824	0.283975	10.2807	0.00385344	0.0450944
ENSG00000080839	0.226422	3.47962	0.0243439	0.154825
ENSG00000080845	-0.153087	7.00079	0.025389	0.158965
ENSG00000080854	-0.70528	-0.703095	0.0146365	0.111818
ENSG00000080910	-0.821153	-3.93593	0.0700658	0.29421
ENSG00000080947	-0.0760575	1.65399	0.512258	0.861023
ENSG00000080986	-0.0959446	4.3703	0.537189	0.881705
ENSG00000081014	0.201085	3.30103	0.0125822	0.100995
ENSG00000081019	0.0621359	4.40437	0.448056	0.80864
ENSG00000081026	-0.0104741	3.95523	0.930144	1
ENSG00000081041	-0.20795	3.18904	0.48767	0.840937
ENSG00000081051	-1.32192	-1.43393	0.0093175	0.0826262
ENSG00000081052	-1.31687	2.65165	0.000142894	0.0043041
ENSG00000081059	-0.355927	5.35541	0.0515456	0.245326
ENSG00000081087	-0.0124588	4.23925	0.9139	1
ENSG00000081138	-0.890076	-2.81174	0.0628399	0.275687
ENSG00000081148	-1.57707	0.890535	2.58137e-07	3.17335e-05
ENSG00000081154	0.0717194	6.45219	0.44121	0.802462
ENSG00000081177	0.166557	4.9952	0.0181673	0.128606
ENSG00000081181	-0.161551	3.09106	0.355937	0.724951
ENSG00000081189	-0.350982	3.34757	0.00867974	0.078719
ENSG00000081237	0.459708	4.27384	0.0159882	0.11842
ENSG00000081248	-4.87591	1.06702	3.11754e-10	1.38646e-07
ENSG00000081277	-1.54368	3.19731	0.000357688	0.0083176
ENSG00000081307	0.01539	4.93557	0.828456	1
ENSG00000081320	-0.0482987	4.28948	0.703535	0.992956
ENSG00000081377	0.16533	3.86729	0.126929	0.412958
ENSG00000081386	0.212066	3.32882	0.00760371	0.0717577
ENSG00000081479	-0.717655	3.64643	0.0912316	0.342581
ENSG00000081665	0.0291209	3.54522	0.849106	1
ENSG00000081692	-0.263433	4.39232	0.00368188	0.0437938
ENSG00000081721	-0.168664	3.81856	0.0338556	0.190394
ENSG00000081760	-0.0639946	5.74646	0.556798	0.896137
ENSG00000081791	0.0241218	5.75715	0.714384	0.997534
ENSG00000081800	-0.547901	-3.66073	0.286713	0.648383
ENSG00000081803	-0.223031	4.64429	0.190906	0.520488
ENSG00000081818	0.109786	1.09055	0.513316	0.861857
ENSG00000081842	-0.0842817	-0.0665701	0.842326	1
ENSG00000081853	-0.457033	-0.404387	0.0207025	0.139952
ENSG00000081870	0.0289337	4.49717	0.752548	1
ENSG00000081913	-0.120204	4.69737	0.296412	0.659607
ENSG00000081923	0.0316943	5.64	0.787133	1
ENSG00000081985	-0.267177	-0.360214	0.292856	0.655635
ENSG00000082014	-0.282952	4.96934	0.10344	0.368152
ENSG00000082068	-0.15137	4.8667	0.0550624	0.255433
ENSG00000082074	0.38061	3.26562	0.0393981	0.208698
ENSG00000082126	-0.404957	-1.82796	0.0608458	0.270778
ENSG00000082146	-0.100196	3.69806	0.353705	0.722496
ENSG00000082153	0.166674	6.17665	0.103958	0.36906
ENSG00000082175	-0.0302253	7.32989	0.956274	1
ENSG00000082196	-0.964619	2.6216	1.89547e-07	2.49889e-05
ENSG00000082212	0.203526	5.35553	0.0241344	0.153882
ENSG00000082213	0.207529	4.64449	0.0196191	0.135351
ENSG00000082258	-0.159892	5.27338	0.0556295	0.257039
ENSG00000082269	-0.157022	4.09005	0.253891	0.606601
ENSG00000082293	-0.807038	-2.59639	0.0362775	0.198155
ENSG00000082397	-0.465053	3.507	0.00351385	0.0424684
ENSG00000082438	-0.223796	4.34616	0.246914	0.597125
ENSG00000082458	0.18617	6.34425	0.0270247	0.165657
ENSG00000082482	-1.38487	0.514107	0.00154693	0.0237108
ENSG00000082497	-0.774635	3.53979	0.000878011	0.0159922
ENSG00000082512	-0.372804	4.92472	0.0141041	0.109185
ENSG00000082515	0.0891781	5.14992	0.267361	0.624982
ENSG00000082516	0.164892	4.75335	0.0415165	0.215651
ENSG00000082556	-0.325317	2.15844	0.378137	0.746292
ENSG00000082641	-0.00619635	8.10616	0.948482	1
ENSG00000082684	-0.517711	3.46291	0.0745493	0.305162
ENSG00000082701	0.0255003	5.86469	0.719428	1
ENSG00000082781	-0.450986	7.39738	7.24826e-05	0.00260022
ENSG00000082805	0.0483271	5.88794	0.582153	0.912229
ENSG00000082898	-0.0158272	7.52821	0.868041	1
ENSG00000082929	0.536579	-2.18754	0.0493463	0.238774
ENSG00000082996	-0.0752332	5.04365	0.390894	0.758354
ENSG00000083067	-0.967389	-0.718734	0.000696634	0.0135875
ENSG00000083093	0.143061	3.68322	0.0583162	0.264562
ENSG00000083097	-0.0434738	4.07665	0.689281	0.983531
ENSG00000083099	-0.0129053	5.0688	0.852499	1
ENSG00000083123	0.303928	4.10451	0.00316339	0.0392321
ENSG00000083168	-0.147117	5.88922	0.143946	0.444026
ENSG00000083223	0.225427	4.7902	0.0199654	0.136701
ENSG00000083290	-0.143024	4.39356	0.130503	0.419452
ENSG00000083307	-0.125388	6.31014	0.321537	0.688335
ENSG00000083312	0.117756	6.52197	0.150213	0.454938
ENSG00000083444	0.142537	8.63444	0.158836	0.470004
ENSG00000083454	0.12319	0.546831	0.570879	0.903906
ENSG00000083457	0.390468	4.20509	4.11345e-06	0.000293735
ENSG00000083520	0.166295	5.11561	0.030004	0.176853
ENSG00000083535	-0.083711	4.03639	0.406109	0.770837
ENSG00000083544	0.0417775	4.4233	0.611046	0.934068
ENSG00000083622	-1.83899	-2.54879	0.000542049	0.0113177
ENSG00000083635	0.289209	3.38783	0.000323187	0.00772316
ENSG00000083642	0.0968683	4.79686	0.284554	0.645537
ENSG00000083720	0.54293	4.59364	0.000249116	0.00640616
ENSG00000083750	-0.186024	3.6598	0.0681744	0.289712
ENSG00000083782	-0.551714	-0.0350946	0.174597	0.495782
ENSG00000083799	0.190934	4.95671	0.0352062	0.194695
ENSG00000083807	0.131256	3.51584	0.34791	0.716614
ENSG00000083812	0.145941	3.55178	0.0491788	0.238474
ENSG00000083814	0.0152112	2.22642	0.908404	1
ENSG00000083817	0.0573458	2.40327	0.479132	0.834071
ENSG00000083828	0.374232	3.18184	0.000702415	0.0136659
ENSG00000083838	-0.0829337	3.78299	0.31181	0.677513
ENSG00000083844	0.00402492	5.15359	0.951282	1
ENSG00000083845	-0.0487845	9.76466	0.656114	0.963104
ENSG00000083857	0.452346	6.81323	0.00727035	0.0695449
ENSG00000083896	0.0379954	6.25763	0.448807	0.809194
ENSG00000083937	0.0180411	5.18865	0.836068	1
ENSG00000084070	-0.0410401	5.49562	0.692208	0.985578
ENSG00000084072	-0.0688948	5.79469	0.357195	0.725924
ENSG00000084073	-0.0167732	6.03519	0.870994	1
ENSG00000084090	-0.00904425	7.20754	0.909627	1
ENSG00000084092	0.140844	5.31151	0.0678331	0.288912
ENSG00000084093	-0.00462626	5.56403	0.975161	1
ENSG00000084110	-1.00448	1.06683	0.00058878	0.0120024
ENSG00000084112	0.15502	5.36733	0.0256201	0.159973
ENSG00000084207	-0.0182734	10.0457	0.887444	1
ENSG00000084234	0.060014	9.24604	0.482595	0.836763
ENSG00000084444	-0.121674	3.43068	0.395486	0.761032
ENSG00000084453	-1.2087	-0.627853	0.00598401	0.0609129
ENSG00000084463	0.101057	6.43655	0.190002	0.519055
ENSG00000084623	0.0361755	8.15675	0.585418	0.914913
ENSG00000084628	-0.929391	1.39347	0.00352107	0.0425164
ENSG00000084636	-0.211538	4.94093	0.195418	0.527184
ENSG00000084652	0.131712	6.70605	0.0132366	0.104557
ENSG00000084674	-5.41064	2.11033	2.64345e-10	1.20213e-07
ENSG00000084676	-0.14002	5.55496	0.069382	0.292454
ENSG00000084693	0.0643346	5.78177	0.415532	0.779499
ENSG00000084710	-0.184108	3.02245	0.311278	0.676841
ENSG00000084731	-0.0121321	4.18074	0.958567	1
ENSG00000084733	0.0104894	7.18017	0.873185	1
ENSG00000084734	-1.01475	-1.63363	0.00279587	0.0360891
ENSG00000084754	0.0448569	7.69459	0.492744	0.844697
ENSG00000084764	-0.45759	4.55667	0.0104796	0.0894745
ENSG00000084774	-0.0280903	6.52567	0.819896	1
ENSG00000085063	-0.129925	7.99215	0.216759	0.557267
ENSG00000085117	-0.086102	6.07059	0.588557	0.917208
ENSG00000085185	-0.194629	4.73821	0.106421	0.374136
ENSG00000085224	0.00812693	5.99133	0.920656	1
ENSG00000085231	-0.0714889	3.94213	0.4382	0.800184
ENSG00000085265	-0.218702	1.47492	0.368402	0.7372
ENSG00000085274	-0.174709	4.13611	0.0570269	0.261082
ENSG00000085276	0.0773002	7.50667	0.510014	0.859075
ENSG00000085365	0.0889246	5.47464	0.340148	0.708149
ENSG00000085377	-0.00777425	5.8464	0.93468	1
ENSG00000085382	-0.0887309	3.17889	0.42788	0.790767
ENSG00000085415	0.0924435	5.45843	0.238708	0.587762
ENSG00000085433	0.0774834	3.72396	0.445427	0.806379
ENSG00000085449	0.233935	5.612	0.00378968	0.0446219
ENSG00000085465	-1.34879	7.19839	0.00460908	0.0511883
ENSG00000085491	0.270178	5.19144	0.0336629	0.189822
ENSG00000085511	-0.062466	5.12575	0.387489	0.755139
ENSG00000085514	0.0967285	2.86984	0.538077	0.882227
ENSG00000085552	-0.670404	6.03477	0.000189695	0.00532404
ENSG00000085563	-0.0508823	2.67456	0.824832	1
ENSG00000085644	-0.0617738	5.61348	0.630585	0.947617
ENSG00000085662	-0.0661985	6.37496	0.725502	1
ENSG00000085719	-0.0536271	6.35587	0.594566	0.921867
ENSG00000085721	0.160808	5.35947	0.0439495	0.222704
ENSG00000085733	-0.0943058	8.07669	0.197306	0.529879
ENSG00000085741	-0.686187	4.54746	0.0300973	0.177234
ENSG00000085760	0.0450421	5.21581	0.547523	0.889876
ENSG00000085788	0.137437	5.25951	0.173768	0.494682
ENSG00000085831	-0.00700384	4.68192	0.991576	1
ENSG00000085832	0.0100784	5.55681	0.87901	1
ENSG00000085840	0.42513	3.31662	0.000793088	0.0149761
ENSG00000085871	-0.0532058	6.00782	0.660977	0.966372
ENSG00000085872	0.0781913	5.99604	0.383573	0.751017
ENSG00000085978	0.0351776	4.94107	0.593622	0.921311
ENSG00000085982	-0.100543	5.73444	0.191001	0.520702
ENSG00000085998	-0.0629928	6.47465	0.404645	0.769699
ENSG00000085999	0.28369	3.58519	0.0280561	0.169336
ENSG00000086015	0.0149779	6.22631	0.849326	1
ENSG00000086061	0.177338	7.76029	0.0560193	0.258189
ENSG00000086062	-0.194248	9.2308	0.278067	0.637529
ENSG00000086065	0.0582312	5.85125	0.477886	0.833282
ENSG00000086102	0.107141	5.50177	0.0624713	0.274853
ENSG00000086159	-0.736563	1.7925	0.00950995	0.0838104
ENSG00000086189	-0.0964867	5.12918	0.255957	0.60973
ENSG00000086200	0.188627	4.31968	0.0352459	0.194808
ENSG00000086205	-0.41494	4.2639	0.0389275	0.207081
ENSG00000086232	-0.130613	7.77433	0.0311164	0.180646
ENSG00000086288	-1.07393	-0.421527	0.000113802	0.00362077
ENSG00000086289	-0.220925	4.43017	0.279017	0.63875
ENSG00000086300	0.0814752	3.46737	0.63415	0.949694
ENSG00000086475	-0.13574	6.44349	0.0535475	0.251024
ENSG00000086504	0.0829001	6.63188	0.424598	0.787952
ENSG00000086506	0.854026	-1.05961	0.00784465	0.0733186
ENSG00000086544	-0.294612	5.49661	0.00153661	0.0236104
ENSG00000086548	-0.972359	4.78295	0.021385	0.142873
ENSG00000086570	0.317309	4.25103	0.23021	0.575672
ENSG00000086589	0.0353976	5.52602	0.573872	0.90595
ENSG00000086598	0.0874349	8.17152	0.32929	0.696476
ENSG00000086619	0.298663	2.85365	0.146552	0.449033
ENSG00000086666	0.0280545	5.68265	0.726744	1
ENSG00000086696	-0.609552	1.94408	0.0434461	0.221173
ENSG00000086712	0.0691575	4.62242	0.427566	0.790502
ENSG00000086717	0.0412207	-1.28126	0.82841	1
ENSG00000086730	0.318603	3.03	0.0106945	0.0905806
ENSG00000086758	0.048193	8.12566	0.583968	0.913657
ENSG00000086827	0.199856	4.21101	0.0228871	0.148977
ENSG00000086848	0.173742	2.90094	0.0228639	0.148906
ENSG00000086967	0.403363	1.9933	0.111561	0.38406
ENSG00000086991	-0.375384	2.16936	0.0398581	0.210208
ENSG00000087008	0.0132827	4.55248	0.886899	1
ENSG00000087053	0.131517	5.30175	0.0769054	0.310761
ENSG00000087074	0.00971583	6.47596	0.916408	1
ENSG00000087076	-0.444548	3.58389	0.028814	0.172073
ENSG00000087077	0.0534673	6.56907	0.628153	0.94574
ENSG00000087085	-1.04143	1.17644	6.75492e-05	0.00247874
ENSG00000087086	0.184741	10.972	0.153935	0.461348
ENSG00000087087	0.0520368	7.3654	0.394081	0.759833
ENSG00000087088	0.237338	6.20662	0.011856	0.0971379
ENSG00000087095	-0.0499312	4.72255	0.55625	0.896089
ENSG00000087111	0.0794202	6.1088	0.469712	0.827087
ENSG00000087116	0.293395	4.57787	0.0768858	0.310723
ENSG00000087128	-2.16841	0.0182566	1.77111e-05	0.000900944
ENSG00000087152	-0.0462657	6.63853	0.530821	0.876293
ENSG00000087157	-0.208989	5.06758	0.00831686	0.0766578
ENSG00000087191	0.0469421	7.41236	0.552777	0.894076
ENSG00000087206	0.217142	4.51889	0.00073174	0.0141173
ENSG00000087237	-0.358108	1.14768	0.0317185	0.18269
ENSG00000087245	-0.0434064	8.45627	0.86181	1
ENSG00000087250	-1.29473	2.75458	0.000327073	0.00779139
ENSG00000087253	0.326578	4.92784	0.0368891	0.20022
ENSG00000087258	0.153475	1.65828	0.44361	0.804445
ENSG00000087263	0.284416	5.35841	3.02552e-05	0.00134886
ENSG00000087266	0.027934	6.39272	0.748459	1
ENSG00000087269	0.160357	5.54936	0.0412025	0.214584
ENSG00000087274	0.035642	7.58891	0.547857	0.890132
ENSG00000087299	0.195289	3.48745	0.0486563	0.237155
ENSG00000087301	-0.0195245	4.12073	0.895713	1
ENSG00000087302	0.0108346	7.15322	0.874291	1
ENSG00000087303	0.101085	3.29036	0.603997	0.928944
ENSG00000087338	0.00280153	4.7968	0.959925	1
ENSG00000087365	0.148984	7.9843	0.0134789	0.105789
ENSG00000087448	-0.0549357	4.69675	0.540764	0.884213
ENSG00000087460	-0.0500505	11.1199	0.628118	0.94574
ENSG00000087470	0.0675409	6.2502	0.307104	0.67175
ENSG00000087494	-0.135726	2.79376	0.56742	0.902118
ENSG00000087495	-0.729464	-0.677629	0.0390092	0.207365
ENSG00000087502	0.0263123	5.35326	0.759874	1
ENSG00000087510	-0.206727	4.10523	0.2204	0.562133
ENSG00000087586	0.0420579	4.65956	0.738832	1
ENSG00000087589	-0.0369332	0.113284	0.875501	1
ENSG00000087842	0.0878433	4.61508	0.605086	0.929836
ENSG00000087884	-0.222621	4.19763	0.0794895	0.31666
ENSG00000087903	-0.261957	4.31973	0.183166	0.509446
ENSG00000087995	0.163444	4.18736	0.0225301	0.147595
ENSG00000088002	-0.416312	4.33601	0.121572	0.403151
ENSG00000088035	-0.0122897	4.18979	0.902611	1
ENSG00000088038	0.0433682	6.32496	0.572869	0.905236
ENSG00000088053	-0.453636	-0.631918	0.0726525	0.300879
ENSG00000088179	0.0177917	4.54068	0.833461	1
ENSG00000088205	0.0484768	5.94824	0.567575	0.902198
ENSG00000088247	0.269286	7.6044	2.96302e-05	0.00133074
ENSG00000088256	0.26602	6.02962	0.000922206	0.0165219
ENSG00000088280	-0.255756	4.81053	0.068703	0.290797
ENSG00000088298	-0.121324	5.6668	0.124867	0.409161
ENSG00000088305	-0.00557698	4.33862	0.991997	1
ENSG00000088320	-0.793074	0.766276	9.6502e-05	0.00320719
ENSG00000088325	-0.11608	6.52014	0.428697	0.791576
ENSG00000088340	-0.195826	3.87266	0.295599	0.658564
ENSG00000088356	-0.0750631	5.00727	0.437839	0.799944
ENSG00000088367	-0.155824	5.86232	0.211324	0.549344
ENSG00000088386	0.100824	3.20397	0.623327	0.942564
ENSG00000088387	-0.0609302	5.33165	0.571019	0.903966
ENSG00000088448	-0.127683	6.59239	0.176361	0.498437
ENSG00000088451	0.142988	3.37004	0.126763	0.412694
ENSG00000088538	-0.86395	1.41237	0.000554051	0.0114925
ENSG00000088543	-0.183372	2.72931	0.173708	0.494575
ENSG00000088682	0.159779	6.26514	0.0359826	0.196971
ENSG00000088726	0.0179044	0.71944	0.908146	1
ENSG00000088727	0.0442633	4.11007	0.714678	0.997666
ENSG00000088756	-0.646172	1.89823	0.00233661	0.0317641
ENSG00000088766	-0.0631704	5.79269	0.366978	0.735744
ENSG00000088782	-0.789947	-3.93895	0.0556174	0.257003
ENSG00000088808	-0.100841	6.05171	0.259772	0.614932
ENSG00000088812	-0.0485968	6.26761	0.597938	0.92451
ENSG00000088826	0.165321	4.8768	0.153982	0.461386
ENSG00000088827	0.0574025	3.56142	0.747438	1
ENSG00000088832	-0.0534877	7.84976	0.481435	0.835925
ENSG00000088833	0.00178319	6.64049	0.968752	1
ENSG00000088836	-0.218445	4.71184	0.313862	0.679652
ENSG00000088854	-0.184896	4.18168	0.103591	0.368356
ENSG00000088876	-0.105529	3.64525	0.167451	0.484451
ENSG00000088881	-0.806774	4.21813	8.30651e-05	0.0028676
ENSG00000088882	-0.586429	6.13643	0.00767707	0.0721881
ENSG00000088888	0.0334295	6.74257	0.6448	0.955404
ENSG00000088899	-0.283246	6.20706	0.0204104	0.13869
ENSG00000088926	-0.887364	-3.01901	0.0210902	0.141515
ENSG00000088930	-0.0249542	6.38503	0.79785	1
ENSG00000088970	0.0553687	5.84883	0.744666	1
ENSG00000088986	-0.0814872	7.89031	0.266019	0.623453
ENSG00000088992	-0.0678956	4.92441	0.86043	1
ENSG00000089006	-0.0254433	6.49189	0.750828	1
ENSG00000089009	-0.13423	9.57478	0.199864	0.533656
ENSG00000089012	1.07287	1.4692	1.07374e-06	0.000102734
ENSG00000089022	0.114808	5.15028	0.052504	0.2479
ENSG00000089041	0.189464	1.48554	0.240339	0.589672
ENSG00000089048	-0.00598047	3.93767	0.978474	1
ENSG00000089050	-0.00309268	5.02387	0.986388	1
ENSG00000089053	0.0143985	7.09316	0.784053	1
ENSG00000089057	-0.152535	4.53178	0.180228	0.504608
ENSG00000089060	-0.0382717	5.39339	0.711551	0.996083
ENSG00000089063	-0.180339	6.68154	0.0178426	0.127235
ENSG00000089091	-0.205438	2.90855	0.0750546	0.30629
ENSG00000089094	0.15023	5.52791	0.03497	0.193992
ENSG00000089101	-0.804446	1.83105	0.00604283	0.061303
ENSG00000089116	1.31177	-1.86048	5.11065e-05	0.00200329
ENSG00000089123	-0.169324	3.26869	0.0396194	0.209333
ENSG00000089127	-0.179406	5.54341	0.423448	0.787154
ENSG00000089154	0.157549	7.13749	0.0408272	0.21328
ENSG00000089157	-0.0725183	11.1372	0.47806	0.833294
ENSG00000089159	0.0453717	6.46187	0.552848	0.894099
ENSG00000089163	-0.266976	0.65574	0.0152562	0.11484
ENSG00000089169	-0.679486	-2.25031	0.0193247	0.133931
ENSG00000089177	-0.0436248	3.78332	0.668879	0.97187
ENSG00000089195	-0.00508118	4.42645	0.969224	1
ENSG00000089199	-2.36656	2.51341	1.42606e-06	0.000128161
ENSG00000089220	-0.104226	8.89817	0.164166	0.479302
ENSG00000089225	-1.24088	-0.64034	0.0651781	0.281523
ENSG00000089234	0.107438	4.89721	0.0273704	0.166846
ENSG00000089248	-0.0939864	7.87099	0.355714	0.724751
ENSG00000089250	-0.418401	1.51596	0.25229	0.604327
ENSG00000089280	-0.118538	8.54152	0.136432	0.430613
ENSG00000089289	-0.00996822	6.08547	0.900566	1
ENSG00000089327	-0.0490019	5.69102	0.785959	1
ENSG00000089335	-0.403857	4.09743	0.00574311	0.0592968
ENSG00000089351	-0.128225	6.98084	0.128043	0.415025
ENSG00000089356	-0.586152	6.70761	0.0162485	0.119611
ENSG00000089472	-0.380174	4.15633	0.05193	0.246286
ENSG00000089486	0.131153	4.5555	0.287044	0.648825
ENSG00000089505	0.374999	-0.159812	0.00241586	0.0324708
ENSG00000089558	-0.146033	-1.40391	0.570955	0.903906
ENSG00000089597	0.0869237	9.07932	0.245706	0.595634
ENSG00000089639	0.181708	5.08912	0.024664	0.156057
ENSG00000089682	0.0272908	2.93513	0.767707	1
ENSG00000089685	0.154616	6.08122	0.284356	0.645354
ENSG00000089692	1.38862	3.56933	1.96461e-12	1.43163e-09
ENSG00000089693	-0.048478	8.26748	0.512955	0.861609
ENSG00000089723	-0.279995	2.7606	0.0767289	0.310347
ENSG00000089737	0.0877979	7.18749	0.15564	0.464365
ENSG00000089775	0.0846881	3.86636	0.212927	0.551897
ENSG00000089818	0.148015	4.54544	0.0589263	0.266072
ENSG00000089820	-0.267765	5.44772	0.120236	0.400816
ENSG00000089847	0.275842	0.825004	0.0925308	0.345594
ENSG00000089876	0.0267169	5.35481	0.71882	1
ENSG00000089902	0.0148265	5.58214	0.844156	1
ENSG00000089916	0.138137	4.66025	0.0789714	0.315378
ENSG00000090006	-0.675141	6.88912	0.000874139	0.0159622
ENSG00000090013	0.12818	5.81042	0.348983	0.717651
ENSG00000090020	0.148047	6.16026	0.112087	0.385168
ENSG00000090054	0.265577	5.08858	0.00646864	0.0642646
ENSG00000090060	-0.0109222	7.58542	0.911484	1
ENSG00000090061	0.328002	2.90092	0.00949175	0.0836865
ENSG00000090097	0.0493707	5.93144	0.6652	0.969196
ENSG00000090104	0.344716	4.86644	0.0615399	0.2726
ENSG00000090238	-0.378319	5.86736	0.0051405	0.0551069
ENSG00000090263	0.0338018	5.04878	0.714806	0.997702
ENSG00000090266	-0.043867	6.41369	0.67847	0.977205
ENSG00000090273	0.138095	7.58996	0.140246	0.437553
ENSG00000090316	0.0230659	6.49828	0.753243	1
ENSG00000090339	0.211641	5.29672	0.203321	0.538375
ENSG00000090372	0.0207603	7.2434	0.758727	1
ENSG00000090376	-0.854502	2.21065	3.87209e-05	0.00163089
ENSG00000090382	0.527092	5.61515	0.0288336	0.172173
ENSG00000090402	-3.38652	-2.33072	6.81753e-05	0.0024885
ENSG00000090432	0.0586906	5.11416	0.40519	0.770033
ENSG00000090447	-0.014716	4.48614	0.877901	1
ENSG00000090470	0.143296	4.5609	0.0207089	0.139957
ENSG00000090487	0.01881	6.7473	0.732534	1
ENSG00000090512	-0.882677	-2.44741	0.0257745	0.160597
ENSG00000090520	-0.191903	6.82683	0.0360885	0.197426
ENSG00000090530	-0.0699283	4.07142	0.75855	1
ENSG00000090534	0.0925514	0.254778	0.719805	1
ENSG00000090539	-0.319649	3.92827	0.17594	0.497866
ENSG00000090554	0.217801	0.488107	0.141867	0.440051
ENSG00000090565	-0.09727	6.14688	0.322046	0.688791
ENSG00000090581	-0.119729	6.25377	0.172638	0.492942
ENSG00000090612	-0.0637274	4.67462	0.457106	0.816369
ENSG00000090615	0.263415	6.68249	4.17824e-05	0.00172618
ENSG00000090621	-0.133984	7.62898	0.0608747	0.270879
ENSG00000090659	0.382768	1.17781	0.0559967	0.258144
ENSG00000090661	-0.16381	6.04989	0.331658	0.698943
ENSG00000090674	0.249376	4.59354	0.00567175	0.0588918
ENSG00000090686	0.140284	5.814	0.0424914	0.21864
ENSG00000090776	-0.178645	6.08868	0.227512	0.571977
ENSG00000090857	-0.00386523	5.24039	0.981354	1
ENSG00000090861	0.227046	7.39504	0.00467745	0.0517196
ENSG00000090863	0.165814	7.84041	0.018654	0.130721
ENSG00000090889	0.150031	4.84463	0.221434	0.563512
ENSG00000090905	-0.0822627	5.62244	0.2894	0.651169
ENSG00000090924	-0.0689754	6.26618	0.6104	0.933628
ENSG00000090932	-1.18152	1.46535	0.00378189	0.0445694
ENSG00000090971	-0.100914	5.64025	0.446506	0.807233
ENSG00000090975	0.385354	3.99337	0.00348888	0.0422967
ENSG00000090989	-0.0320206	5.07654	0.679551	0.977671
ENSG00000091009	-0.0037009	4.49261	0.978204	1
ENSG00000091010	-0.344415	-3.08429	0.221755	0.564021
ENSG00000091039	0.167859	5.08203	0.119628	0.399574
ENSG00000091073	-0.0890817	5.06987	0.43078	0.793533
ENSG00000091106	0.223902	0.663848	0.0620914	0.273902
ENSG00000091127	-0.123888	4.39745	0.214127	0.553318
ENSG00000091128	-0.635645	-0.13729	0.00217797	0.0302133
ENSG00000091129	0.0629136	5.47836	0.747695	1
ENSG00000091136	-0.121757	7.77312	0.425425	0.788584
ENSG00000091137	-1.04501	0.00577496	0.000223132	0.00592957
ENSG00000091138	-0.870861	-1.25843	0.0483186	0.236231
ENSG00000091140	0.213794	5.97019	0.0184352	0.129804
ENSG00000091157	0.0860008	4.08359	0.262917	0.619503
ENSG00000091164	0.0955701	6.42195	0.207518	0.543748
ENSG00000091181	-0.692141	2.19974	0.0796541	0.316934
ENSG00000091262	-0.737036	2.43993	0.000178378	0.00508668
ENSG00000091317	0.200035	7.49592	0.0668341	0.286408
ENSG00000091409	0.227175	6.84013	0.0495941	0.23947
ENSG00000091428	-0.655426	1.858	4.04249e-06	0.000289694
ENSG00000091436	-0.00660388	5.80572	0.971574	1
ENSG00000091482	-1.61022	-0.832031	0.00214087	0.0298975
ENSG00000091483	0.0493074	6.41687	0.545074	0.887526
ENSG00000091490	0.121038	7.18248	0.299471	0.662967
ENSG00000091513	-1.0225	2.21453	0.00726016	0.0694915
ENSG00000091527	0.0470373	6.94853	0.60828	0.932021
ENSG00000091536	-0.766628	1.29518	3.73052e-05	0.00159121
ENSG00000091542	0.211441	6.84383	0.00170111	0.0253607
ENSG00000091583	-1.30558	-1.4053	0.00898911	0.080654
ENSG00000091592	-0.36167	4.3054	0.0348185	0.19348
ENSG00000091622	0.371732	3.63046	0.00723993	0.0693856
ENSG00000091640	-0.0185412	5.69481	0.836166	1
ENSG00000091651	0.308279	4.07389	0.00487687	0.0533484
ENSG00000091656	0.916919	2.03864	0.00211162	0.0295641
ENSG00000091664	-0.261974	-3.34946	0.697502	0.989172
ENSG00000091704	1.12537	-1.86411	0.000956342	0.0169626
ENSG00000091732	-0.00661507	4.38971	0.934546	1
ENSG00000091831	0.0534672	8.29554	0.765746	1
ENSG00000091844	-0.125012	0.806216	0.54831	0.890484
ENSG00000091879	-0.596393	4.15939	0.000167083	0.00483757
ENSG00000091947	-0.244173	6.91345	0.372923	0.741534
ENSG00000091972	0.0422341	4.62251	0.782883	1
ENSG00000091986	-0.348583	5.92422	0.0654314	0.282234
ENSG00000092009	0.213163	-3.14875	0.459591	0.818777
ENSG00000092010	0.161568	7.8283	0.0968143	0.354564
ENSG00000092020	0.0586122	3.82542	0.505379	0.855088
ENSG00000092036	0.0334252	3.85867	0.719206	1
ENSG00000092051	-1.19326	1.15524	1.14561e-05	0.000640952
ENSG00000092054	-1.53819	-0.850823	4.79377e-05	0.00190877
ENSG00000092067	0.144871	-2.92601	0.58009	0.910888
ENSG00000092068	-0.976334	5.83714	4.26742e-05	0.00175225
ENSG00000092094	0.101048	5.22185	0.162536	0.476293
ENSG00000092096	-1.01672	4.66695	1.0258e-06	9.927e-05
ENSG00000092098	0.0708863	4.2178	0.476525	0.832445
ENSG00000092108	-0.02907	5.37536	0.712197	0.996147
ENSG00000092140	0.0953697	4.02345	0.369159	0.737965
ENSG00000092148	0.0254872	6.8576	0.771305	1
ENSG00000092199	-0.00998142	8.59849	0.9086	1
ENSG00000092200	-0.408935	-0.666558	0.0141027	0.109185
ENSG00000092201	0.0210869	7.16403	0.771932	1
ENSG00000092203	0.100442	5.96832	0.10282	0.367002
ENSG00000092208	0.0788554	3.3937	0.370815	0.739514
ENSG00000092295	-1.2279	2.36701	1.05176e-05	0.000601262
ENSG00000092330	0.0609313	5.34249	0.381461	0.749218
ENSG00000092345	0.333268	-3.37578	0.357654	0.726393
ENSG00000092377	0.819256	-3.94889	0.0217469	0.144508
ENSG00000092421	0.0811734	4.94378	0.642932	0.954257
ENSG00000092439	0.287433	4.9664	0.00234104	0.0317901
ENSG00000092445	-0.188947	4.1337	0.145148	0.446441
ENSG00000092470	0.513516	3.38502	1.80547e-05	0.000915342
ENSG00000092529	0.0909148	-0.753571	0.551083	0.892735
ENSG00000092531	0.0291329	5.10038	0.694825	0.987373
ENSG00000092607	-0.666158	2.02432	0.0120163	0.0979465
ENSG00000092621	-0.0130946	7.36953	0.95249	1
ENSG00000092758	0.248256	4.13878	0.417089	0.780556
ENSG00000092820	0.170901	9.00051	0.12253	0.404618
ENSG00000092841	-0.116336	9.96887	0.223468	0.566067
ENSG00000092847	0.138178	5.5488	0.0884603	0.336563
ENSG00000092850	-0.229518	4.48937	0.362908	0.732024
ENSG00000092853	0.562223	2.74187	0.000278454	0.00692791
ENSG00000092871	0.265014	4.11717	0.00655669	0.0648199
ENSG00000092929	-0.00783774	5.01746	0.99126	1
ENSG00000092931	-0.298885	4.21109	0.000502456	0.0106804
ENSG00000092964	-0.234634	5.49627	0.159961	0.471739
ENSG00000092969	-0.00313659	3.62675	0.977282	1
ENSG00000092978	-0.13013	4.34339	0.150595	0.455603
ENSG00000093000	0.227095	5.63071	0.00503361	0.0543514
ENSG00000093009	0.384896	4.25114	0.00182593	0.0266179
ENSG00000093010	-0.0913355	7.29706	0.431903	0.794672
ENSG00000093072	-0.00592949	6.30233	0.997659	1
ENSG00000093100	-0.394604	-2.15039	0.0493518	0.238774
ENSG00000093134	-1.07498	1.76693	0.0034434	0.0418711
ENSG00000093144	0.120429	5.46159	0.257263	0.611421
[truncated: 58,484 more rows]

## Sheet: UCEC log2FC>1.3
Ensembl ID	logFC	logCPM	PValue	FDR
ENSG00000203386	1.30322	-3.3745	1.43e-05	0.000764074
ENSG00000214417	1.30792	-1.79417	1.13e-09	4.05e-07
ENSG00000169248	1.32322	2.94191	4.8e-08	8.61e-06
ENSG00000187323	1.33702	-1.55326	4.62e-07	5.14e-05
ENSG00000236536	1.3372	-3.02171	1.89e-05	0.000943065
ENSG00000213755	1.34446	-3.15835	7.35e-09	1.95e-06
ENSG00000212664	1.34614	-0.361629	1.54e-14	1.79e-11
ENSG00000122679	1.3506	4.63656	9.35e-14	8.53e-11
ENSG00000271503	1.36008	5.30531	2.96e-12	1.99e-09
ENSG00000170498	1.37702	0.276625	8.17e-09	2.09e-06
ENSG00000276405	1.38095	-2.64373	1.35e-06	0.000124171
ENSG00000154451	1.3872	4.53753	4.75e-10	1.99e-07
ENSG00000089692	1.38862	3.56933	1.96e-12	1.43e-09
ENSG00000256039	1.3961	-0.768254	9.02e-07	8.94e-05
ENSG00000101187	1.40021	3.96081	1.39e-09	4.85e-07
ENSG00000162595	1.40928	3.01828	5.98e-09	1.64e-06
ENSG00000256262	1.42679	-0.392603	1.33e-12	1e-09
ENSG00000258949	1.433	-1.82838	2.81e-07	3.42e-05
ENSG00000266553	1.43477	-3.2064	9.9e-06	0.00057689
ENSG00000256442	1.44302	-3.18706	3.5e-10	1.52e-07
ENSG00000225413	1.45091	-3.58356	1.37e-05	0.000743237
ENSG00000112038	1.45557	-2.89792	1.03e-05	0.000594963
ENSG00000227066	1.45613	0.0204075	6.65e-07	6.97e-05
ENSG00000230601	1.46642	-2.97591	1.02e-07	1.55e-05
ENSG00000211818	1.46992	-2.81128	1.5e-09	5.13e-07
ENSG00000111537	1.47043	-0.520521	1.65e-07	2.24e-05
ENSG00000139269	1.47142	0.585133	3.88e-10	1.66e-07
ENSG00000260230	1.4802	1.88101	6.41e-08	1.09e-05
ENSG00000233643	1.48431	-3.77871	1.84e-05	0.000924498
ENSG00000234476	1.4878	-1.40785	4.23e-06	0.000301282
ENSG00000103355	1.49088	2.44694	5.89e-06	0.000384848
ENSG00000211643	1.49364	-3.02564	9.54e-10	3.52e-07
ENSG00000179564	1.4961	-2.27973	2.64e-15	3.8e-12
ENSG00000235420	1.50403	-1.95152	3.1e-14	3.29e-11
ENSG00000162840	1.51391	-0.812481	2.04e-14	2.28e-11
ENSG00000227800	1.518	-3.93053	9.63e-06	0.000565958
ENSG00000278196	1.52014	2.66803	1.07e-06	0.000102734
ENSG00000158104	1.52229	0.344063	2.63e-12	1.81e-09
ENSG00000260549	1.52731	2.14121	2.42e-12	1.72e-09
ENSG00000211869	1.53682	-3.83511	8.23e-06	0.000503521
ENSG00000256007	1.54118	-3.47874	1.18e-05	0.000655703
ENSG00000139219	1.54194	5.20359	6.93e-06	0.000438866
ENSG00000181359	1.54409	-2.42086	9.24e-11	4.82e-08
ENSG00000125657	1.54589	1.73476	1.04e-12	8.09e-10
ENSG00000258179	1.54881	-3.77043	1.69e-06	0.000145189
ENSG00000182021	1.55096	-3.63331	1.4e-07	1.99e-05
ENSG00000230327	1.55898	-3.10455	1.3e-05	0.000709939
ENSG00000184226	1.56295	1.4852	2.34e-09	7.53e-07
ENSG00000228078	1.56447	-0.345294	1.98e-07	2.57e-05
ENSG00000199407	1.57174	-3.61851	3.07e-07	3.68e-05
ENSG00000251336	1.57385	-3.91874	1.53e-05	0.000800485
ENSG00000128594	1.57502	3.75149	9.45e-15	1.22e-11
ENSG00000211710	1.58216	-2.14293	7.33e-10	2.81e-07
ENSG00000237510	1.58425	-3.14098	1.2e-05	0.000665829
ENSG00000250261	1.59495	-2.90602	1.1e-06	0.000104834
ENSG00000105550	1.5961	-2.34493	1.83e-06	0.000155185
ENSG00000258713	1.59857	-3.05842	4.03e-07	4.6e-05
ENSG00000230580	1.5986	-0.757743	4.61e-20	1.55e-16
ENSG00000137731	1.603	1.51143	2.95e-06	0.000224908
ENSG00000211813	1.60838	-3.51864	2.94e-08	6.04e-06
ENSG00000151418	1.62729	-3.17437	6.31e-06	0.000408331
ENSG00000173679	1.62957	-3.80552	1.74e-05	0.000889571
ENSG00000222920	1.63556	-3.78492	1.11e-05	0.000623882
ENSG00000199322	1.65109	-2.78066	4.84e-06	0.000330425
ENSG00000210112	1.67264	-0.749945	4.72e-09	1.37e-06
ENSG00000239797	1.68812	-2.65067	2.63e-17	5.68e-14
ENSG00000248991	1.68931	-3.54921	4.08e-07	4.63e-05
ENSG00000139155	1.68963	-1.2086	2.49e-12	1.75e-09
ENSG00000241383	1.69994	-2.9813	1.89e-07	2.5e-05
ENSG00000259044	1.69997	-3.94729	1.6e-07	2.18e-05
ENSG00000204195	1.70148	-2.68742	1.09e-07	1.63e-05
ENSG00000211946	1.70411	1.06607	6.39e-06	0.000410909
ENSG00000248112	1.71563	-3.01612	4.95e-07	5.44e-05
ENSG00000275305	1.71593	-3.53665	1.56e-06	0.000137044
ENSG00000211973	1.72005	1.84173	5.51e-07	5.98e-05
ENSG00000234156	1.72105	-1.42724	2.79e-07	3.41e-05
ENSG00000232869	1.7252	-1.28816	9.45e-14	8.53e-11
ENSG00000202331	1.7262	-3.96958	1.93e-08	4.27e-06
ENSG00000178287	1.72701	-2.7055	1.47e-05	0.000778303
ENSG00000167800	1.73169	-1.2378	3.22e-08	6.37e-06
ENSG00000277737	1.73839	-3.29585	4.84e-06	0.000330425
ENSG00000188293	1.74373	-0.0113075	2.51e-06	0.000201269
ENSG00000255213	1.74728	-2.53842	3.1e-18	8.53e-15
ENSG00000249072	1.7597	-2.07328	5.63e-08	9.93e-06
ENSG00000211792	1.76132	-2.57747	2.69e-12	1.83e-09
ENSG00000223756	1.7672	-0.00802762	2.26e-12	1.63e-09
ENSG00000244752	1.77175	0.410412	4.28e-14	4.39e-11
ENSG00000253868	1.77228	-2.58519	1.44e-06	0.000129154
ENSG00000138100	1.77835	0.376302	2.29e-09	7.41e-07
ENSG00000179046	1.78667	-2.601	7.34e-09	1.95e-06
ENSG00000254844	1.79143	-2.57812	1.19e-05	0.000659282
ENSG00000257940	1.79292	-3.86871	1.84e-06	0.000155866
ENSG00000122133	1.80155	2.20169	1.3e-07	1.9e-05
ENSG00000201822	1.8097	-1.62181	6.29e-06	0.000407084
ENSG00000253903	1.81123	-3.94735	1.27e-06	0.000118462
ENSG00000178150	1.813	2.01147	3.66e-15	5.04e-12
ENSG00000197213	1.82187	-1.9161	5.79e-11	3.18e-08
ENSG00000249790	1.82594	-2.14665	8.83e-09	2.23e-06
ENSG00000197635	1.83221	5.1571	7.16e-13	5.7e-10
ENSG00000186335	1.83795	-2.09706	3.93e-08	7.45e-06
ENSG00000251829	1.83864	-3.94031	6.39e-07	6.74e-05
ENSG00000199450	1.83953	-3.96241	7.46e-07	7.7e-05
ENSG00000231023	1.84539	-3.60656	4.56e-08	8.34e-06
ENSG00000187144	1.84808	-1.57721	2.72e-10	1.23e-07
ENSG00000201861	1.86593	-3.36134	2.87e-08	5.95e-06
ENSG00000226764	1.87348	-3.68298	1.7e-05	0.000875106
ENSG00000252421	1.87416	-3.62915	5.28e-08	9.37e-06
ENSG00000018625	1.88033	3.65877	3.35e-10	1.47e-07
ENSG00000140107	1.89209	-1.45003	5.99e-14	5.98e-11
ENSG00000212258	1.89657	-3.95525	3.03e-07	3.65e-05
ENSG00000212525	1.91085	-3.91735	1.74e-08	3.94e-06
ENSG00000225530	1.91324	0.0720971	1.27e-06	0.000118462
ENSG00000257504	1.91844	-3.86202	1.5e-05	0.000791627
ENSG00000196092	1.91939	0.584364	1.88e-11	1.15e-08
ENSG00000212280	1.93016	-3.73792	1.43e-05	0.000763524
ENSG00000231200	1.93767	-3.92786	2.15e-06	0.000176259
ENSG00000199585	1.93919	-3.858	1.56e-05	0.000816189
ENSG00000163982	1.95162	-2.40151	1.11e-06	0.000105122
ENSG00000211854	1.95278	-3.80387	1.06e-09	3.86e-07
ENSG00000212171	1.95773	-3.89878	1.96e-06	0.00016375
ENSG00000257807	1.95877	-3.933	4.63e-09	1.36e-06
ENSG00000251039	1.96795	-0.562351	1.9e-07	2.5e-05
ENSG00000201931	1.99512	-3.91347	7.56e-07	7.79e-05
ENSG00000240069	2.00471	-3.91164	2.54e-08	5.34e-06
ENSG00000168269	2.01071	0.808102	6.29e-07	6.67e-05
ENSG00000104888	2.01223	1.47172	8.5e-15	1.12e-11
ENSG00000222418	2.02595	-3.9465	6.38e-10	2.55e-07
ENSG00000256020	2.03977	-3.73093	1.49e-08	3.46e-06
ENSG00000136099	2.05777	-0.107947	2.08e-07	2.68e-05
ENSG00000201035	2.07646	-3.61423	1.74e-10	8.4e-08
ENSG00000164871	2.07948	-1.98031	1.19e-06	0.000112255
ENSG00000141750	2.08154	3.35984	2.81e-11	1.65e-08
ENSG00000201476	2.08573	-3.86845	6.62e-07	6.95e-05
ENSG00000199874	2.10536	-3.43916	5.8e-07	6.22e-05
ENSG00000278965	2.10693	-2.78303	1.98e-15	2.99e-12
ENSG00000253058	2.11128	-3.68181	7.21e-12	4.74e-09
ENSG00000185640	2.11509	-1.75119	7.79e-09	2.02e-06
ENSG00000109208	2.1178	-1.97742	6.07e-07	6.48e-05
ENSG00000235974	2.12152	-3.10775	8.96e-16	1.51e-12
ENSG00000201727	2.12699	-3.91508	2.7e-06	0.000211304
ENSG00000211925	2.13331	-3.86548	5.67e-07	6.09e-05
ENSG00000164047	2.13479	0.662351	2.97e-11	1.73e-08
ENSG00000252539	2.13919	-3.79983	3.48e-09	1.06e-06
ENSG00000257292	2.14664	-3.75491	1.45e-09	5.01e-07
ENSG00000278931	2.15112	-0.728183	1.26e-17	3.04e-14
ENSG00000266297	2.15475	-3.54717	1.36e-16	2.5e-13
ENSG00000252346	2.155	-3.91301	1.36e-07	1.95e-05
ENSG00000222118	2.16435	-3.90769	6.34e-07	6.7e-05
ENSG00000201274	2.16718	-3.92338	7.58e-08	1.24e-05
ENSG00000200587	2.17628	-3.81846	1.68e-05	0.000866062
ENSG00000007171	2.18531	1.04242	5.49e-16	9.49e-13
ENSG00000222308	2.19262	-3.88172	1.86e-06	0.000156543
ENSG00000277447	2.21107	-2.13184	1.57e-26	8.63e-23
ENSG00000201148	2.22651	-3.83034	1.71e-06	0.000147121
ENSG00000202356	2.24828	-3.60628	2.58e-09	8.03e-07
ENSG00000199354	2.25454	-3.81954	7.06e-06	0.000444799
ENSG00000266117	2.26193	-2.50683	1.68e-11	1.05e-08
ENSG00000200168	2.28649	-3.87694	1.85e-06	0.000155894
ENSG00000225929	2.28976	-2.98401	1.91e-11	1.16e-08
ENSG00000199592	2.31368	-3.85431	3.57e-07	4.16e-05
ENSG00000200021	2.31941	-3.8041	8.7e-08	1.38e-05
ENSG00000203923	2.33274	-3.81045	5.04e-08	8.99e-06
ENSG00000259761	2.34934	-3.70485	6.87e-09	1.85e-06
ENSG00000211912	2.35325	-3.72836	4.02e-08	7.55e-06
ENSG00000244128	2.35424	-2.96263	1.07e-09	3.87e-07
ENSG00000201968	2.39128	-3.91058	4.66e-08	8.46e-06
ENSG00000232603	2.39824	-3.74424	2.58e-08	5.4e-06
ENSG00000252649	2.39826	-3.86912	8.78e-07	8.75e-05
ENSG00000200225	2.40681	-3.71477	3.94e-08	7.45e-06
ENSG00000233891	2.42289	-3.20651	4.45e-11	2.49e-08
ENSG00000213900	2.42697	-3.06513	1.57e-21	5.94e-18
ENSG00000250337	2.44534	-2.24276	1.16e-15	1.84e-12
ENSG00000200408	2.45486	-3.29151	1.02e-10	5.21e-08
ENSG00000130558	2.45821	3.09397	9.2e-27	5.56e-23
ENSG00000252366	2.46779	-3.69628	1.01e-08	2.49e-06
ENSG00000254381	2.47683	-3.39565	4.05e-14	4.23e-11
ENSG00000200741	2.48553	-2.90227	4.36e-08	8.05e-06
ENSG00000222682	2.48694	-3.73437	1.16e-08	2.77e-06
ENSG00000252289	2.49687	-3.79635	3.44e-08	6.7e-06
ENSG00000200711	2.49901	-3.25896	1.18e-07	1.74e-05
ENSG00000239628	2.52266	-3.80818	1.21e-14	1.46e-11
ENSG00000200650	2.52923	-3.74567	7.76e-07	7.95e-05
ENSG00000222741	2.55417	-3.57399	1.18e-07	1.74e-05
ENSG00000233792	2.56319	-3.32879	1.08e-12	8.3e-10
ENSG00000252866	2.56647	-2.75602	6.3e-11	3.43e-08
ENSG00000252211	2.57126	-3.25833	1.04e-17	2.61e-14
ENSG00000199837	2.58013	-3.54958	2.22e-08	4.76e-06
ENSG00000252745	2.59624	-3.78574	1.11e-08	2.68e-06
ENSG00000212333	2.59653	-3.78251	3.12e-07	3.73e-05
ENSG00000254819	2.59868	-3.86868	6.05e-10	2.44e-07
ENSG00000205622	2.62801	-0.141994	8.77e-38	1.77e-33
ENSG00000160181	2.63996	2.08082	6.31e-12	4.2e-09
ENSG00000273551	2.68549	-2.50684	2.7e-28	1.81e-24
ENSG00000228235	2.69078	-3.5823	1.91e-12	1.41e-09
ENSG00000251993	2.69301	-3.76301	5.08e-09	1.46e-06
ENSG00000211650	2.70958	3.00425	8.4e-14	7.82e-11
ENSG00000199523	2.73176	-2.82089	2.78e-14	3e-11
ENSG00000199564	2.74674	-3.55859	8.43e-10	3.15e-07
ENSG00000100867	2.76716	3.85786	3.38e-17	7.05e-14
ENSG00000182352	2.77019	-1.68204	7.08e-14	6.69e-11
ENSG00000252623	2.78451	-3.01549	5.67e-09	1.59e-06
ENSG00000199415	2.801	-2.03206	5.49e-17	1.07e-13
ENSG00000250584	2.8141	-1.88088	2.64e-12	1.81e-09
ENSG00000199480	2.82447	-3.69825	9.72e-09	2.41e-06
ENSG00000211638	2.82958	3.63627	1.03e-17	2.61e-14
ENSG00000272351	2.86775	-2.96121	9.82e-13	7.71e-10
ENSG00000199370	2.8961	-3.17126	7.82e-09	2.02e-06
ENSG00000252301	2.9097	-2.55305	3.25e-07	3.87e-05
ENSG00000224649	2.9153	-2.75732	2.16e-17	4.83e-14
ENSG00000201041	2.91611	-1.30543	2.36e-10	1.09e-07
ENSG00000200558	2.92494	-3.13668	1.42e-14	1.68e-11
ENSG00000276851	2.92721	-1.08923	1.73e-28	1.31e-24
ENSG00000212549	2.93941	-2.98525	8.46e-08	1.35e-05
ENSG00000200755	2.94323	-3.81331	1.89e-13	1.64e-10
ENSG00000212308	2.95558	-3.81002	1.7e-09	5.72e-07
ENSG00000199350	2.95842	-3.72965	2.05e-13	1.73e-10
ENSG00000222552	2.96933	-3.57461	5.81e-08	1.02e-05
ENSG00000279480	2.96953	-3.04647	4.31e-17	8.69e-14
ENSG00000201301	2.98064	-3.78379	1.71e-11	1.06e-08
ENSG00000200079	2.99787	-3.82011	4.41e-10	1.88e-07
ENSG00000201413	3.07207	0.439389	2.15e-09	7.03e-07
ENSG00000200310	3.08152	-2.59927	3.71e-10	1.6e-07
ENSG00000199454	3.08495	-3.68215	2.18e-14	2.4e-11
ENSG00000251781	3.10196	-3.611	1.9e-09	6.32e-07
ENSG00000199455	3.12892	-2.71532	1.58e-09	5.36e-07
ENSG00000252261	3.14095	-3.75865	4.93e-10	2.04e-07
ENSG00000261780	3.18855	0.67995	2.19e-09	7.11e-07
ENSG00000205649	3.20441	-3.75703	5.07e-15	6.82e-12
ENSG00000199404	3.20748	-3.67629	2.64e-13	2.18e-10
ENSG00000200601	3.21428	-3.13844	9.3e-09	2.33e-06
ENSG00000171195	3.23548	0.337257	1.1e-14	1.39e-11
ENSG00000222546	3.28403	-3.69865	1.1e-10	5.49e-08
ENSG00000201347	3.38209	-3.66879	6.04e-14	5.98e-11
ENSG00000171505	3.42363	-0.365686	1.32e-13	1.18e-10
ENSG00000223203	3.47287	-2.4799	3.32e-15	4.67e-12
ENSG00000252287	3.48235	-3.74463	2.12e-17	4.83e-14
ENSG00000225475	3.53936	-0.765656	2.14e-65	1.29e-60
ENSG00000200626	3.58947	-3.27003	4.79e-19	1.45e-15
ENSG00000212138	3.616	-3.59902	7.66e-21	2.73e-17
ENSG00000202092	3.64206	-3.81377	1.17e-22	5.92e-19
ENSG00000211951	3.65286	2.59175	1.16e-31	1e-27
ENSG00000200890	3.66692	-3.13892	1.68e-12	1.25e-09
ENSG00000202187	3.67699	1.24533	1.11e-09	4e-07
ENSG00000212265	3.71196	-2.64336	2.2e-11	1.32e-08
ENSG00000201096	3.73797	-2.91275	1.37e-13	1.2e-10
ENSG00000252563	3.76457	-3.82774	2.45e-18	7.05e-15
ENSG00000222427	3.77933	-3.09054	6.95e-14	6.68e-11
ENSG00000006606	3.77997	-1.44454	7.97e-61	2.41e-56
ENSG00000201766	3.78468	-3.20447	6.92e-14	6.68e-11
ENSG00000201185	3.78659	0.0648419	2.4e-19	7.65e-16
ENSG00000202411	3.98865	-3.02582	2.53e-22	1.18e-18
ENSG00000200246	4.04685	-3.81225	4.82e-22	2.08e-18
ENSG00000261520	4.10023	-1.70616	9.42e-36	1.42e-31
ENSG00000222806	4.21809	-2.00732	3.07e-16	5.47e-13
ENSG00000201394	4.31101	-2.02496	1.71e-14	1.95e-11
ENSG00000259273	4.59305	-3.60012	5.86e-33	7.09e-29
ENSG00000202324	4.67154	-3.34757	5.78e-22	2.33e-18
ENSG00000199839	4.72654	-2.67767	7.07e-32	7.12e-28

## Sheet: UCEC log2FC<-1.3
Ensembl ID	logFC	logCPM	PValue	FDR
ENSG00000164816	-8.23225	4.74773	9.63e-08	1.5e-05
ENSG00000164822	-7.21459	1.51224	9.77e-08	1.51e-05
ENSG00000203783	-6.89944	2.26023	5.23e-09	1.49e-06
ENSG00000164326	-6.43131	1.2945	6.9e-10	2.72e-07
ENSG00000215853	-6.34691	1.8966	2.45e-09	7.81e-07
ENSG00000102195	-6.25263	1.41882	6.38e-09	1.73e-06
ENSG00000135443	-5.83933	0.359991	6.93e-10	2.72e-07
ENSG00000094796	-5.73804	3.04501	1.11e-11	7.1e-09
ENSG00000278047	-5.68086	-2.03429	1.99e-07	2.59e-05
ENSG00000182591	-5.47694	0.338853	5.3e-07	5.78e-05
ENSG00000253148	-5.46178	-1.36713	6.34e-07	6.7e-05
ENSG00000147571	-5.43557	-0.899175	1.57e-07	2.15e-05
ENSG00000084674	-5.41064	2.11033	2.64e-10	1.2e-07
ENSG00000212899	-5.228	-1.4057	7.01e-08	1.17e-05
ENSG00000173908	-5.17161	0.289219	1.8e-07	2.41e-05
ENSG00000139648	-5.15249	0.914517	3.79e-08	7.23e-06
ENSG00000102891	-5.10962	1.8697	2.5e-06	0.000201269
ENSG00000189064	-5.09035	-1.54434	7.77e-07	7.95e-05
ENSG00000203785	-5.07921	1.12596	1.21e-08	2.86e-06
ENSG00000202198	-5.06661	8.1853	2.01e-13	1.72e-10
ENSG00000270816	-4.99463	-1.13046	1.97e-08	4.33e-06
ENSG00000233887	-4.98351	-2.34006	5.43e-07	5.9e-05
ENSG00000131738	-4.96946	-1.06869	3.15e-08	6.3e-06
ENSG00000081248	-4.87591	1.06702	3.12e-10	1.39e-07
ENSG00000274735	-4.87102	-0.636957	3.56e-07	4.16e-05
ENSG00000171209	-4.86005	-0.803298	5.3e-06	0.000355125
ENSG00000125363	-4.8227	-0.96597	8.2e-07	8.31e-05
ENSG00000256870	-4.77131	1.30407	4.92e-10	2.04e-07
ENSG00000172016	-4.75688	-1.42066	1.15e-06	0.000108695
ENSG00000178172	-4.72612	1.33312	6.15e-08	1.06e-05
ENSG00000234069	-4.7149	-2.60226	2.93e-06	0.000223824
ENSG00000066405	-4.69156	1.68487	5.71e-11	3.17e-08
ENSG00000163207	-4.69115	2.26398	1.36e-09	4.78e-07
ENSG00000153002	-4.68099	1.4648	4.62e-09	1.36e-06
ENSG00000223863	-4.67498	-2.05521	2.49e-09	7.9e-07
ENSG00000239002	-4.61641	1.23184	6.83e-11	3.66e-08
ENSG00000178363	-4.60486	4.08172	5.85e-09	1.62e-06
ENSG00000168955	-4.59946	-0.391746	2.91e-08	6.02e-06
ENSG00000265992	-4.57818	-1.20725	1.96e-07	2.56e-05
ENSG00000204909	-4.50702	-0.920021	3.55e-09	1.08e-06
ENSG00000189299	-4.50684	-2.46163	1.61e-06	0.000141071
ENSG00000125879	-4.50055	-0.840426	4.64e-06	0.000321419
ENSG00000155622	-4.44521	-0.0827104	1.09e-07	1.63e-05
ENSG00000233508	-4.44492	-2.21885	1.56e-07	2.14e-05
ENSG00000233147	-4.43788	-2.00668	3.49e-07	4.09e-05
ENSG00000259094	-4.40908	-2.02454	4.51e-07	5.04e-05
ENSG00000269993	-4.38506	-0.0212794	5.92e-06	0.000386268
ENSG00000232835	-4.3823	-1.84127	4.99e-10	2.05e-07
ENSG00000145879	-4.36625	1.02371	5.57e-07	6.02e-05
ENSG00000158639	-4.35937	-0.959924	4.74e-08	8.55e-06
ENSG00000168878	-4.35088	4.42403	6.07e-09	1.65e-06
ENSG00000147381	-4.34507	2.68278	3.18e-06	0.000238877
ENSG00000266976	-4.31848	-0.358393	2.24e-07	2.82e-05
ENSG00000172551	-4.31219	3.53127	4.27e-09	1.27e-06
ENSG00000261667	-4.28295	-2.12093	1.17e-06	0.00011082
ENSG00000163581	-4.27326	-1.9269	4.82e-06	0.000330068
ENSG00000224141	-4.26164	-1.39172	1.69e-07	2.27e-05
ENSG00000184148	-4.22849	-2.89209	3.33e-07	3.96e-05
ENSG00000136110	-4.22222	-0.846079	4.16e-08	7.75e-06
ENSG00000159516	-4.20157	-0.57026	4.6e-07	5.13e-05
ENSG00000127074	-4.19924	0.89886	1.25e-08	2.93e-06
ENSG00000163254	-4.18797	-0.634779	3.36e-07	3.97e-05
ENSG00000099869	-4.17493	0.483089	9.32e-12	6e-09
ENSG00000238269	-4.16957	-0.571998	9.22e-09	2.32e-06
ENSG00000075388	-4.16193	2.26395	3.1e-06	0.000233563
ENSG00000229150	-4.1492	-2.59937	2.77e-06	0.000215776
ENSG00000150361	-4.14791	-1.38953	4.74e-07	5.23e-05
ENSG00000182898	-4.1453	-0.912364	7.75e-07	7.95e-05
ENSG00000009709	-4.1397	-1.23924	3.27e-08	6.42e-06
ENSG00000270470	-4.13957	-2.98867	2.66e-06	0.000209132
ENSG00000175664	-4.12443	-0.707751	1.5e-07	2.08e-05
ENSG00000152910	-4.10998	-0.753216	2.56e-08	5.37e-06
ENSG00000204421	-4.10357	3.1928	4.01e-11	2.26e-08
ENSG00000171446	-4.01514	1.63854	4.73e-07	5.23e-05
ENSG00000143954	-3.98297	-2.26818	2.97e-06	0.000226
ENSG00000262786	-3.96933	-1.86296	1.85e-06	0.000156378
ENSG00000163202	-3.95772	-2.63849	2.12e-06	0.000174853
ENSG00000141096	-3.93873	0.619179	2.06e-08	4.48e-06
ENSG00000269900	-3.89899	-1.22273	8.02e-07	8.17e-05
ENSG00000071991	-3.89115	-1.52697	3.44e-07	4.05e-05
ENSG00000264734	-3.88545	-2.303	1.51e-05	0.000796051
ENSG00000163216	-3.88171	2.72769	1.4e-06	0.000126716
ENSG00000234862	-3.87239	-3.18328	8.81e-06	0.000531031
ENSG00000244094	-3.84322	-0.40975	7.27e-08	1.21e-05
ENSG00000113327	-3.83415	-2.67447	1.02e-06	9.89e-05
ENSG00000249051	-3.81721	-2.83722	1.11e-07	1.65e-05
ENSG00000056291	-3.8156	-1.0497	2.3e-07	2.87e-05
ENSG00000237058	-3.78103	-2.79643	9.04e-07	8.94e-05
ENSG00000256041	-3.76948	-2.85402	4.33e-06	0.000305478
ENSG00000259001	-3.76283	-0.129614	2.37e-08	5.06e-06
ENSG00000230657	-3.75294	-2.85143	2.63e-06	0.000207561
ENSG00000224149	-3.74951	-3.09745	6.44e-06	0.000412976
ENSG00000248831	-3.74443	-3.20964	5e-06	0.000337703
ENSG00000145192	-3.73482	0.0539832	5.5e-10	2.25e-07
ENSG00000165623	-3.72908	-0.533065	1.31e-06	0.000120942
ENSG00000265843	-3.72472	-3.11813	7.96e-06	0.000490796
ENSG00000277586	-3.72027	1.07656	2.59e-09	8.03e-07
ENSG00000101441	-3.70482	2.80485	9.29e-08	1.46e-05
ENSG00000243284	-3.70427	2.4263	3.71e-13	3e-10
ENSG00000132446	-3.70132	-2.68009	1.49e-05	0.000788753
ENSG00000183654	-3.68255	-2.05164	8.38e-08	1.35e-05
ENSG00000132872	-3.68222	-0.901812	8.06e-07	8.19e-05
ENSG00000164266	-3.67642	3.39638	7.46e-09	1.96e-06
ENSG00000124092	-3.66942	2.8649	8.86e-08	1.4e-05
ENSG00000278630	-3.66864	-2.73366	5.86e-06	0.000384258
ENSG00000279924	-3.65108	-3.07001	1.44e-05	0.000767908
ENSG00000104371	-3.63044	7.24661	1.72e-05	0.000877993
ENSG00000187268	-3.61482	-1.02428	9.68e-06	0.000567548
ENSG00000124260	-3.61259	0.55847	9.78e-06	0.000571788
ENSG00000204347	-3.58001	0.0255699	8.57e-07	8.58e-05
ENSG00000248475	-3.57604	-2.06339	1.34e-06	0.000123368
ENSG00000170419	-3.57264	-1.57729	1.4e-06	0.000126716
ENSG00000251126	-3.5365	-2.75175	3.04e-07	3.65e-05
ENSG00000177511	-3.53588	-1.90976	3.66e-06	0.000267681
ENSG00000007216	-3.52612	0.563837	5.81e-09	1.62e-06
ENSG00000169474	-3.51343	1.51919	1.84e-06	0.000155866
ENSG00000099937	-3.50738	1.87254	1.5e-09	5.13e-07
ENSG00000170373	-3.50355	6.54422	7.94e-08	1.28e-05
ENSG00000252010	-3.50214	0.624388	8.84e-08	1.4e-05
ENSG00000143536	-3.50136	-0.593406	1.97e-07	2.56e-05
ENSG00000101327	-3.49762	-2.61813	4.38e-06	0.00030818
ENSG00000181092	-3.49601	-2.57518	4.75e-06	0.000327164
ENSG00000171396	-3.49369	-3.11361	1.51e-05	0.000793835
ENSG00000147588	-3.47084	-0.845314	6.94e-06	0.000438866
ENSG00000204873	-3.47028	-3.2859	7.66e-06	0.000477378
ENSG00000107831	-3.46855	1.55219	1.02e-09	3.75e-07
ENSG00000176887	-3.46246	2.34967	6.41e-10	2.55e-07
ENSG00000178597	-3.45969	-2.89369	1.35e-07	1.95e-05
ENSG00000134389	-3.45091	-2.86014	1.38e-06	0.000125239
ENSG00000113889	-3.45005	-0.265853	1.08e-07	1.62e-05
ENSG00000204538	-3.44968	1.58169	1.44e-09	5.01e-07
ENSG00000266885	-3.44616	-2.35032	2.93e-06	0.000223824
ENSG00000170367	-3.43868	-1.25965	3.56e-08	6.82e-06
ENSG00000171405	-3.42731	-3.14719	9.37e-06	0.000555378
ENSG00000000005	-3.42626	-0.160775	6.03e-08	1.04e-05
ENSG00000169059	-3.40558	-1.16601	3.08e-06	0.000233135
ENSG00000248498	-3.40398	-1.66507	2.3e-07	2.87e-05
ENSG00000129167	-3.40035	3.7481	1.86e-10	8.8e-08
ENSG00000163421	-3.39847	1.08726	1.75e-09	5.83e-07
ENSG00000212443	-3.39731	0.830151	1.7e-09	5.72e-07
ENSG00000129152	-3.38485	-0.894842	4.08e-07	4.63e-05
ENSG00000167244	-3.38461	10.4985	7.82e-11	4.11e-08
ENSG00000200959	-3.37612	-0.220919	5.34e-07	5.81e-05
ENSG00000171360	-3.37423	-1.8809	3.8e-08	7.23e-06
ENSG00000170091	-3.37388	-0.428751	8.21e-09	2.09e-06
ENSG00000184697	-3.3474	5.58442	3.25e-08	6.4e-06
ENSG00000196344	-3.3446	-1.31954	1.88e-06	0.000157607
ENSG00000162670	-3.33591	-0.872395	9.37e-08	1.46e-05
ENSG00000122585	-3.32801	0.37013	3.8e-06	0.000275967
ENSG00000183640	-3.32645	-3.40655	9.9e-06	0.00057689
ENSG00000249448	-3.32506	-2.30254	8.15e-06	0.000499879
ENSG00000183668	-3.31729	-0.988589	1.26e-05	0.000691798
ENSG00000197641	-3.28679	-0.562649	2.45e-07	3.03e-05
ENSG00000125813	-3.28523	-1.11724	3.48e-06	0.000257231
ENSG00000106038	-3.27445	-1.52019	2.08e-07	2.68e-05
ENSG00000173809	-3.2738	2.05429	2.42e-10	1.11e-07
ENSG00000124253	-3.26277	3.2082	7.21e-10	2.8e-07
ENSG00000166426	-3.25725	4.63079	9.24e-10	3.43e-07
ENSG00000112319	-3.25375	1.52303	3.22e-08	6.37e-06
ENSG00000224568	-3.17886	-2.25501	5.43e-06	0.000361432
ENSG00000260838	-3.16091	-1.7081	4.73e-07	5.23e-05
ENSG00000244414	-3.14524	-2.41271	6.02e-06	0.000391926
ENSG00000253339	-3.13254	-1.99632	1.01e-05	0.000585869
ENSG00000196132	-3.13184	0.337266	3.83e-11	2.19e-08
ENSG00000231295	-3.12113	-2.17227	3.52e-06	0.000259652
ENSG00000182674	-3.11519	-1.39095	1.39e-07	1.99e-05
ENSG00000150750	-3.10896	0.0929693	4.87e-08	8.72e-06
ENSG00000135346	-3.10475	-0.171204	2.02e-06	0.000166911
ENSG00000212232	-3.09655	2.50949	1.32e-09	4.67e-07
ENSG00000144891	-3.09478	-0.463213	6.03e-09	1.65e-06
ENSG00000160505	-3.09243	-0.918692	4.38e-06	0.000308087
ENSG00000173404	-3.08676	0.489727	5.83e-07	6.24e-05
ENSG00000134760	-3.08378	-0.331049	1.49e-07	2.08e-05
ENSG00000179083	-3.08054	-0.523796	4.79e-08	8.61e-06
ENSG00000185873	-3.07891	-2.7072	9.94e-06	0.000577866
ENSG00000265356	-3.06744	-2.7615	1.85e-05	0.000930289
ENSG00000165462	-3.05515	-1.84114	2.55e-06	0.000203718
ENSG00000141433	-3.04864	-0.884225	3.07e-08	6.21e-06
ENSG00000184478	-3.04244	-2.42579	9.77e-06	0.000571788
ENSG00000212464	-3.03515	-0.60827	4.15e-08	7.74e-06
ENSG00000130595	-3.02992	0.960676	2.35e-09	7.53e-07
ENSG00000205628	-3.02607	-1.96959	1.96e-05	0.000967072
ENSG00000250874	-3.01633	-3.03473	1.17e-05	0.000651876
ENSG00000247345	-3.01596	-2.08966	3.38e-06	0.00025124
ENSG00000181195	-3.00872	-0.400381	1.4e-05	0.000754505
ENSG00000078814	-3.00679	4.9293	3.48e-11	2e-08
ENSG00000234722	-3.00221	-1.27444	1.07e-07	1.61e-05
ENSG00000261092	-2.99887	0.245281	2.05e-06	0.000168924
ENSG00000174358	-2.99716	-2.57681	1.39e-05	0.000753495
ENSG00000269964	-2.99556	-2.38602	1.23e-06	0.000114945
ENSG00000274012	-2.99077	7.45992	4.51e-10	1.91e-07
ENSG00000142549	-2.98583	1.75807	2.81e-11	1.65e-08
ENSG00000154227	-2.98503	-0.252087	3.54e-08	6.8e-06
ENSG00000157551	-2.97974	3.39593	1.15e-14	1.42e-11
ENSG00000169594	-2.97118	-0.675403	1.1e-06	0.000104834
ENSG00000226956	-2.96615	-3.22154	5.7e-06	0.000375323
ENSG00000126337	-2.96253	-0.110666	1.01e-08	2.49e-06
ENSG00000236449	-2.95615	-0.784112	2.15e-08	4.65e-06
ENSG00000205632	-2.95257	-1.60007	1.48e-05	0.00078509
ENSG00000232610	-2.94698	-2.36183	1.23e-05	0.000679737
ENSG00000154646	-2.94412	-1.86732	4.21e-07	4.75e-05
ENSG00000178473	-2.93299	0.154045	1.7e-05	0.000874909
ENSG00000269138	-2.92701	-3.21663	1.44e-06	0.000129065
ENSG00000070601	-2.92659	0.869393	9.63e-11	4.94e-08
ENSG00000130876	-2.91451	0.000493318	4.51e-08	8.27e-06
ENSG00000187690	-2.90612	-2.30608	2.61e-06	0.00020715
ENSG00000241794	-2.90588	1.49233	1.14e-05	0.000640903
ENSG00000188175	-2.90399	-0.453645	1.4e-05	0.000756365
ENSG00000267301	-2.90169	-2.39851	4e-06	0.000287086
ENSG00000189182	-2.89964	-2.56515	4.47e-06	0.000313066
ENSG00000175229	-2.89695	2.06043	2.3e-07	2.87e-05
ENSG00000178772	-2.89443	-1.98976	9.33e-06	0.000554591
ENSG00000200087	-2.88769	3.45183	4.04e-09	1.21e-06
ENSG00000270947	-2.88663	-3.34101	4.25e-06	0.000301897
ENSG00000135903	-2.87801	-2.01603	1.95e-05	0.000965429
ENSG00000158764	-2.87616	0.570267	6.88e-07	7.17e-05
ENSG00000144339	-2.87194	-0.916472	2.93e-08	6.04e-06
ENSG00000266602	-2.8706	-1.62994	1.83e-05	0.000922788
ENSG00000198744	-2.86577	4.61352	2.13e-10	9.93e-08
ENSG00000272428	-2.86336	-3.55496	3.85e-07	4.43e-05
ENSG00000254337	-2.84605	0.538026	1.85e-05	0.000928619
ENSG00000109205	-2.84572	3.20605	1.97e-06	0.000164652
ENSG00000240103	-2.83982	-0.646113	6.82e-07	7.12e-05
ENSG00000170323	-2.8351	3.61834	8.78e-09	2.23e-06
ENSG00000047936	-2.83049	0.188308	6.66e-09	1.8e-06
ENSG00000204542	-2.81716	3.78493	1.65e-05	0.00085219
ENSG00000187682	-2.80438	0.58046	2.67e-08	5.57e-06
ENSG00000224721	-2.80318	-2.97455	3.04e-07	3.65e-05
ENSG00000244681	-2.79446	-2.24079	1.6e-06	0.000139939
ENSG00000197616	-2.79007	-0.272589	1.3e-07	1.9e-05
ENSG00000188162	-2.7885	-0.117472	1.22e-11	7.68e-09
ENSG00000168081	-2.77775	3.00709	7.4e-08	1.22e-05
ENSG00000164129	-2.77225	-2.80555	1.07e-06	0.000102734
ENSG00000118137	-2.76792	4.21549	3.58e-07	4.16e-05
ENSG00000187855	-2.75465	-3.06552	1.16e-05	0.000647243
ENSG00000170369	-2.74038	2.19772	1.73e-07	2.32e-05
ENSG00000136944	-2.73823	0.204692	8.35e-07	8.4e-05
ENSG00000196090	-2.73792	1.73007	3.16e-07	3.77e-05
ENSG00000242540	-2.72683	-3.01456	8.69e-06	0.000525277
ENSG00000232044	-2.72403	-1.82162	1.35e-07	1.95e-05
ENSG00000162706	-2.72399	1.83825	8e-10	3.03e-07
ENSG00000257185	-2.70737	-3.41343	8.64e-06	0.000524124
ENSG00000251791	-2.70397	-0.823211	2.46e-07	3.04e-05
ENSG00000175065	-2.69366	-0.269742	9.6e-06	0.000564746
ENSG00000127325	-2.69321	0.0953412	2.2e-07	2.77e-05
ENSG00000255257	-2.66531	-2.82862	1.45e-05	0.000770034
ENSG00000161905	-2.66194	3.48191	2.2e-07	2.77e-05
ENSG00000163424	-2.65111	-1.4868	1e-07	1.54e-05
ENSG00000144834	-2.63647	-0.273853	2.04e-08	4.45e-06
ENSG00000072041	-2.63142	1.08294	1.27e-05	0.000695589
ENSG00000170627	-2.62937	1.05872	1.96e-08	4.32e-06
ENSG00000267206	-2.62759	-1.42887	6.45e-06	0.000413065
ENSG00000124440	-2.61967	3.51338	1.38e-10	6.84e-08
ENSG00000279694	-2.61682	-1.76953	4.3e-06	0.000303633
ENSG00000110148	-2.59981	1.68903	2.86e-09	8.78e-07
ENSG00000005421	-2.59755	-0.272579	2.49e-08	5.27e-06
ENSG00000125999	-2.58612	3.37227	1.8e-06	0.000153781
ENSG00000147488	-2.58235	-0.427408	5.61e-09	1.58e-06
ENSG00000162344	-2.58094	3.31348	4.88e-06	0.000331676
ENSG00000095713	-2.57349	2.75997	9.19e-08	1.44e-05
ENSG00000234859	-2.56468	-2.91613	7.58e-06	0.000473871
ENSG00000278588	-2.55818	-0.300681	6.47e-06	0.000414174
ENSG00000161849	-2.55503	-2.39658	2.01e-05	0.000988273
ENSG00000111405	-2.55355	1.10928	9.58e-09	2.38e-06
ENSG00000259222	-2.55327	-3.39039	5.6e-06	0.00037089
ENSG00000257335	-2.55179	0.667309	1.69e-08	3.86e-06
ENSG00000171759	-2.55041	-1.1527	3.62e-06	0.000265498
ENSG00000117148	-2.54874	2.14449	1.42e-06	0.000127926
ENSG00000253554	-2.53165	-3.54319	3.1e-06	0.000233563
ENSG00000184344	-2.50043	0.329886	4.63e-08	8.43e-06
ENSG00000002745	-2.49807	0.25435	2.46e-08	5.22e-06
ENSG00000251185	-2.49647	-2.66238	1.34e-07	1.94e-05
ENSG00000232560	-2.49623	-2.42945	2.55e-06	0.000203718
ENSG00000167749	-2.49312	2.79956	2.79e-06	0.000216967
ENSG00000278771	-2.48582	1.99305	1.07e-06	0.000102734
ENSG00000215452	-2.48525	-0.473535	6.41e-07	6.74e-05
ENSG00000124575	-2.47599	0.300579	9.31e-08	1.46e-05
ENSG00000183837	-2.46811	3.31898	7.82e-09	2.02e-06
ENSG00000185737	-2.46537	-0.885068	4.1e-07	4.65e-05
ENSG00000230991	-2.46105	-3.66754	1.54e-05	0.000808469
ENSG00000148204	-2.45392	1.952	2.01e-10	9.43e-08
ENSG00000112280	-2.45228	4.55587	2.21e-06	0.000180746
ENSG00000189001	-2.44367	1.77382	1.91e-08	4.25e-06
ENSG00000165409	-2.43356	0.535268	1.43e-07	2.02e-05
ENSG00000185002	-2.43265	-2.39155	1.12e-05	0.000628724
ENSG00000109991	-2.42305	-1.5559	1.21e-07	1.78e-05
ENSG00000125931	-2.41791	1.86886	1.33e-07	1.94e-05
ENSG00000268333	-2.41548	-3.38702	3.95e-06	0.000285371
ENSG00000154478	-2.41058	-2.17552	9.45e-06	0.000558477
ENSG00000077080	-2.40245	-1.44869	1.9e-05	0.00094403
ENSG00000136695	-2.40228	-1.62566	1.99e-05	0.00098397
ENSG00000170484	-2.39857	-1.39429	1.27e-05	0.000695253
ENSG00000270230	-2.39708	-2.33892	1.91e-06	0.000159813
ENSG00000156687	-2.39019	-0.139806	7.9e-08	1.28e-05
ENSG00000163499	-2.38137	-2.1969	8.68e-06	0.000525277
ENSG00000205456	-2.38087	-2.82706	9.04e-06	0.000543107
ENSG00000183454	-2.37489	0.0206862	2.09e-09	6.88e-07
ENSG00000149305	-2.37095	-2.63058	2.43e-06	0.000196241
ENSG00000196859	-2.37088	-1.87109	4.86e-06	0.000331074
ENSG00000089199	-2.36656	2.51341	1.43e-06	0.000128161
ENSG00000255974	-2.36369	-0.838255	5.02e-06	0.000338712
ENSG00000047617	-2.3632	1.33859	7.84e-12	5.1e-09
ENSG00000079112	-2.36211	1.48897	1.65e-07	2.24e-05
ENSG00000258279	-2.34715	-0.522507	2.66e-06	0.000209132
ENSG00000252481	-2.3392	0.829867	1.82e-10	8.66e-08
ENSG00000109101	-2.33868	0.0225086	2.08e-09	6.86e-07
ENSG00000221946	-2.33556	-0.744022	1.89e-08	4.23e-06
ENSG00000131095	-2.33205	2.09148	1.06e-05	0.000602663
ENSG00000110375	-2.322	2.3934	7.93e-09	2.04e-06
ENSG00000041515	-2.31474	-0.486569	2.83e-08	5.87e-06
ENSG00000150625	-2.31322	1.41662	1.53e-07	2.11e-05
ENSG00000226530	-2.30952	-3.12891	1.28e-06	0.000118462
ENSG00000123838	-2.30796	4.90961	1.47e-06	0.000130861
ENSG00000263551	-2.3053	-3.23251	2.24e-06	0.000182284
ENSG00000184937	-2.29864	3.94359	5.64e-09	1.59e-06
ENSG00000228962	-2.29742	-1.92622	9.35e-09	2.34e-06
ENSG00000207088	-2.28594	-1.86476	4.81e-06	0.000329999
ENSG00000197360	-2.27508	-1.39751	2.97e-06	0.000226
ENSG00000187848	-2.26636	0.337079	3.01e-07	3.65e-05
ENSG00000238741	-2.26586	1.04008	1.31e-06	0.000120942
ENSG00000122194	-2.26572	0.750227	8.05e-06	0.000494294
ENSG00000184357	-2.26535	0.875564	1.42e-06	0.000127926
ENSG00000213981	-2.25986	1.04898	7.37e-08	1.22e-05
ENSG00000162761	-2.25748	-0.216984	4.49e-06	0.000313259
ENSG00000177108	-2.25743	-2.0332	6.37e-06	0.000410729
ENSG00000256713	-2.25724	-2.30773	3e-06	0.000227793
ENSG00000042832	-2.24031	1.7078	1.88e-08	4.23e-06
ENSG00000110786	-2.23876	-0.0232454	1.46e-07	2.05e-05
ENSG00000105668	-2.23335	-0.187023	2.97e-08	6.07e-06
ENSG00000114547	-2.2318	-0.345018	7.16e-10	2.79e-07
ENSG00000197061	-2.22167	0.589613	7.31e-07	7.57e-05
ENSG00000237009	-2.22013	0.250399	8.43e-08	1.35e-05
ENSG00000250979	-2.21511	-2.34721	1.27e-05	0.000694379
ENSG00000159450	-2.21416	2.0169	3.04e-08	6.18e-06
ENSG00000213931	-2.21116	-2.04503	8.42e-06	0.000513554
ENSG00000225826	-2.20784	0.453625	1.62e-06	0.000141694
ENSG00000224057	-2.20377	-1.8039	6.41e-06	0.000411858
ENSG00000186847	-2.20347	3.68505	1.81e-05	0.000917116
ENSG00000234840	-2.20247	-1.04569	1.42e-07	2.01e-05
ENSG00000143194	-2.20121	-0.163282	1.11e-05	0.000624305
ENSG00000240563	-2.18949	-0.122496	1.32e-06	0.00012228
ENSG00000164619	-2.18816	0.425395	1.02e-07	1.56e-05
ENSG00000078725	-2.18204	0.190596	7.32e-07	7.57e-05
ENSG00000087128	-2.16841	0.0182566	1.77e-05	0.000900944
ENSG00000232000	-2.16627	-1.69043	8.24e-07	8.33e-05
ENSG00000148584	-2.16188	-1.70729	1.88e-05	0.00094062
ENSG00000248740	-2.15318	-1.85656	1.17e-05	0.000653625
ENSG00000278909	-2.15206	-0.341679	4.47e-06	0.000313066
ENSG00000163497	-2.11674	-2.82659	1.86e-05	0.000932924
ENSG00000187527	-2.11548	-1.46437	4.11e-07	4.65e-05
ENSG00000234593	-2.1031	-3.4583	1.48e-05	0.000787079
ENSG00000036828	-2.10288	-0.993668	4.47e-06	0.000313066
ENSG00000233996	-2.10176	-2.31477	8.04e-06	0.000494294
ENSG00000115593	-2.1002	-2.81218	3.15e-06	0.000236949
ENSG00000232508	-2.09811	-3.01127	1.66e-05	0.000857492
ENSG00000256148	-2.09726	-0.818995	3.07e-07	3.68e-05
ENSG00000175426	-2.08787	1.92802	1.72e-05	0.000877993
ENSG00000204544	-2.08663	-0.109622	1.24e-05	0.00068455
ENSG00000130055	-2.07936	-0.535904	1.11e-08	2.68e-06
ENSG00000135824	-2.07815	-1.99407	5.41e-06	0.000360879
ENSG00000159337	-2.07733	0.798629	1.41e-05	0.000758277
ENSG00000080644	-2.07493	1.73022	4.33e-08	8e-06
ENSG00000221852	-2.0716	-1.77859	1.19e-05	0.000662999
ENSG00000123901	-2.06968	1.52649	6.03e-08	1.04e-05
ENSG00000163395	-2.06781	2.43156	2.64e-07	3.24e-05
ENSG00000187045	-2.06766	0.853171	1.49e-07	2.08e-05
ENSG00000171873	-2.06427	-1.11762	6.98e-08	1.17e-05
ENSG00000171819	-2.06231	-0.9693	8.78e-06	0.000529366
ENSG00000130035	-2.05576	0.38473	6.24e-08	1.07e-05
ENSG00000228559	-2.05393	-1.92338	7.05e-06	0.000444799
ENSG00000197859	-2.04517	4.2954	6.45e-11	3.48e-08
ENSG00000101883	-2.04053	-0.174643	3.99e-07	4.57e-05
ENSG00000256612	-2.03975	2.40993	7.61e-06	0.000475129
ENSG00000227954	-2.03966	-1.228	5.6e-08	9.9e-06
ENSG00000182759	-2.03786	0.286757	2.81e-06	0.000217515
ENSG00000210195	-2.03739	-1.45687	1.95e-05	0.000966786
ENSG00000157152	-2.03727	2.29278	5.82e-08	1.02e-05
ENSG00000179399	-2.03324	-1.27817	1.2e-05	0.000666197
ENSG00000105695	-2.0295	0.415464	1.23e-05	0.000679737
ENSG00000145721	-2.02391	2.78409	1.67e-05	0.000859156
ENSG00000183242	-2.01456	1.54371	4.07e-08	7.61e-06
ENSG00000109072	-2.00915	-0.171675	1.83e-07	2.43e-05
ENSG00000278318	-2.00899	0.806761	1.47e-07	2.05e-05
ENSG00000155754	-2.0083	-0.722598	4.27e-08	7.92e-06
ENSG00000215246	-2.00561	-0.871201	6.61e-08	1.12e-05
ENSG00000166407	-2.00032	0.850992	1.45e-05	0.000770034
ENSG00000165061	-1.99404	-0.673389	2.13e-06	0.000175185
ENSG00000104537	-1.99341	0.258039	5.17e-06	0.000347109
ENSG00000179930	-1.98372	-1.56713	2.19e-08	4.73e-06
ENSG00000065371	-1.97812	-2.27568	1.03e-06	9.94e-05
ENSG00000166961	-1.97427	-0.206178	3.96e-07	4.54e-05
ENSG00000117322	-1.96939	1.55205	2.54e-09	7.99e-07
ENSG00000015413	-1.96858	3.92573	9.38e-06	0.000555378
ENSG00000234091	-1.96006	-3.54904	4.72e-07	5.23e-05
ENSG00000180745	-1.95846	-0.322262	2.87e-06	0.000221008
ENSG00000100678	-1.9558	-0.691925	9.54e-06	0.00056285
ENSG00000261888	-1.9556	1.26885	3.47e-08	6.72e-06
ENSG00000205414	-1.95404	-2.0199	1.58e-05	0.000823789
ENSG00000204065	-1.95241	0.720492	1.76e-06	0.00015069
ENSG00000169181	-1.94803	-0.300956	3.98e-06	0.000286376
ENSG00000240409	-1.94613	-0.726957	2.37e-06	0.000191334
ENSG00000154162	-1.93876	0.410317	1.09e-05	0.000620236
ENSG00000244699	-1.93273	-3.11149	1.01e-05	0.000586535
ENSG00000198185	-1.92728	1.60279	6.73e-08	1.14e-05
ENSG00000262902	-1.92502	3.2339	2.55e-06	0.000203718
ENSG00000256124	-1.92105	-1.27769	1.75e-05	0.000894508
ENSG00000249695	-1.92101	-1.912	9.85e-07	9.61e-05
ENSG00000255151	-1.91695	-3.68605	5.44e-06	0.000361432
ENSG00000262061	-1.90898	-1.37938	1.14e-06	0.000107436
ENSG00000167614	-1.90869	2.12498	2.82e-09	8.7e-07
ENSG00000233392	-1.90435	-0.665475	5.6e-07	6.03e-05
ENSG00000168621	-1.90067	1.27993	3.91e-06	0.000282932
ENSG00000167434	-1.89423	0.0215207	2.01e-05	0.000988055
ENSG00000174482	-1.87852	-0.133812	3.71e-06	0.000270361
ENSG00000183117	-1.87374	0.32595	1.89e-08	4.23e-06
ENSG00000197935	-1.86725	0.510362	4.97e-09	1.44e-06
ENSG00000269155	-1.86686	-0.0558659	1.08e-06	0.000102734
ENSG00000254917	-1.86605	-2.74973	1.71e-05	0.00087707
ENSG00000179935	-1.86351	-1.35729	1.23e-08	2.9e-06
ENSG00000172232	-1.86282	0.384801	1.04e-05	0.000596059
ENSG00000102683	-1.85828	-0.768599	1.24e-05	0.000684647
ENSG00000266964	-1.85804	-0.1003	3.11e-08	6.26e-06
ENSG00000258702	-1.85749	-2.21394	9.07e-06	0.000544194
ENSG00000165495	-1.85488	1.80967	2.27e-08	4.86e-06
ENSG00000115194	-1.85452	0.715775	3.34e-06	0.000248841
ENSG00000249746	-1.8533	-2.07467	1.09e-05	0.000617527
ENSG00000231749	-1.85089	-3.2125	1.44e-05	0.000767908
ENSG00000167419	-1.85068	0.743891	2.08e-07	2.68e-05
ENSG00000277157	-1.84878	0.472828	9.92e-07	9.66e-05
ENSG00000156564	-1.84866	-2.17468	1.27e-05	0.000694379
ENSG00000116544	-1.845	2.09657	1.94e-07	2.55e-05
ENSG00000260423	-1.84216	1.31172	5.16e-09	1.48e-06
ENSG00000168079	-1.83962	-1.05647	1.24e-06	0.000115834
ENSG00000271584	-1.83631	-2.17609	9.57e-07	9.41e-05
ENSG00000254401	-1.8363	-3.20195	1.94e-05	0.000963206
ENSG00000204682	-1.83235	1.36819	1.28e-08	3e-06
ENSG00000165323	-1.82665	0.692778	6.15e-07	6.55e-05
ENSG00000125378	-1.82635	4.57094	1.53e-07	2.11e-05
ENSG00000134115	-1.82569	-1.85858	3.03e-07	3.65e-05
ENSG00000220154	-1.82499	-2.6892	2.81e-06	0.000217515
ENSG00000170891	-1.82	1.7533	2.25e-06	0.000183108
ENSG00000256673	-1.81697	1.27345	1.11e-08	2.68e-06
ENSG00000171695	-1.80967	-0.304782	1.64e-06	0.000142577
ENSG00000233251	-1.8091	0.152887	1.58e-05	0.000824657
ENSG00000145536	-1.80802	2.1406	1.71e-06	0.000147043
ENSG00000115596	-1.803	2.47548	7.12e-07	7.38e-05
ENSG00000149575	-1.79283	-0.603154	5.77e-06	0.000378964
ENSG00000171189	-1.79172	-0.209528	2.99e-08	6.1e-06
ENSG00000106113	-1.78934	-1.5366	6.71e-06	0.000428024
ENSG00000158815	-1.7838	1.50027	3.4e-06	0.000252662
ENSG00000166863	-1.78339	0.109093	1.02e-05	0.000587745
ENSG00000254427	-1.7776	-1.6885	4.18e-06	0.000298281
ENSG00000237463	-1.77607	-0.899249	1.36e-06	0.000124171
ENSG00000196361	-1.7698	-0.546078	9.31e-06	0.000553392
ENSG00000169418	-1.76593	4.95912	4.19e-09	1.26e-06
ENSG00000180383	-1.76382	-2.27167	2.89e-06	0.000222181
ENSG00000274267	-1.76347	0.64159	9.34e-06	0.000554604
ENSG00000280156	-1.76122	-0.28824	7.46e-06	0.000466949
ENSG00000163331	-1.76047	2.64574	4.91e-07	5.41e-05
ENSG00000255750	-1.755	-1.15211	7.68e-06	0.000478122
ENSG00000254585	-1.75326	0.653142	3.7e-07	4.27e-05
ENSG00000105696	-1.7492	2.45087	5.53e-07	5.99e-05
ENSG00000226674	-1.74711	-0.147019	4.98e-06	0.000336298
ENSG00000163239	-1.74041	-0.351041	5.96e-10	2.42e-07
ENSG00000226887	-1.73723	4.35964	3.18e-08	6.35e-06
ENSG00000198216	-1.73464	1.51661	1.3e-06	0.000120186
ENSG00000100285	-1.73273	3.39351	1.78e-05	0.00090181
ENSG00000256234	-1.73079	0.884052	5.9e-09	1.63e-06
ENSG00000231367	-1.7211	-1.5329	1.18e-08	2.81e-06
ENSG00000187288	-1.72073	-1.98984	3.04e-06	0.000230759
ENSG00000149295	-1.71895	0.431097	9.82e-07	9.6e-05
ENSG00000149451	-1.71437	3.61437	6.07e-08	1.05e-05
ENSG00000137142	-1.7098	0.72093	2.16e-07	2.75e-05
ENSG00000203808	-1.70576	-2.16076	5.87e-06	0.000384258
ENSG00000163751	-1.70446	1.45036	4.74e-06	0.000327075
ENSG00000172020	-1.70301	-0.610759	1.36e-05	0.000734757
ENSG00000107954	-1.69987	1.80634	4.43e-07	4.97e-05
ENSG00000118194	-1.69815	2.27756	6.84e-08	1.15e-05
ENSG00000203688	-1.69741	-1.22806	3.27e-06	0.000244546
ENSG00000156475	-1.69632	1.76187	1.83e-06	0.000155185
ENSG00000265554	-1.69427	-3.3932	1.83e-05	0.000920701
ENSG00000183379	-1.6904	0.00645203	7.31e-06	0.000458617
ENSG00000177519	-1.67987	1.35728	4.8e-06	0.000329789
ENSG00000173114	-1.67032	1.15232	2.62e-06	0.00020715
ENSG00000252835	-1.66879	-0.00327079	5.47e-06	0.000363009
ENSG00000006016	-1.66581	4.53058	8.01e-06	0.000492937
ENSG00000169507	-1.66468	0.101309	5.12e-08	9.1e-06
ENSG00000155265	-1.6618	2.44287	1.35e-06	0.000124171
ENSG00000180543	-1.6603	3.48198	7.31e-08	1.21e-05
ENSG00000204740	-1.65875	-1.74026	4.8e-06	0.000329789
ENSG00000164128	-1.65702	1.51193	5.62e-06	0.000371472
ENSG00000162998	-1.65416	4.7419	2e-08	4.39e-06
ENSG00000176956	-1.65206	0.0176188	1.59e-05	0.000827438
ENSG00000168298	-1.64944	1.44846	3.46e-06	0.000255811
ENSG00000205221	-1.64805	-1.27884	9.96e-06	0.000578955
ENSG00000231916	-1.64478	-1.71027	1.96e-06	0.00016375
ENSG00000197977	-1.6385	0.610224	1.82e-07	2.43e-05
ENSG00000120645	-1.63479	1.81132	3.48e-08	6.73e-06
ENSG00000185352	-1.6318	1.11632	1e-06	9.74e-05
ENSG00000165794	-1.63113	0.555901	1.36e-06	0.000124209
ENSG00000228252	-1.62496	-0.0829169	1.08e-06	0.000102734
ENSG00000134769	-1.61761	2.49709	1.58e-08	3.66e-06
ENSG00000183186	-1.61633	0.630189	2.1e-07	2.69e-05
ENSG00000166482	-1.6102	5.23394	1.09e-07	1.63e-05
ENSG00000185664	-1.60901	3.05029	1.04e-07	1.57e-05
ENSG00000225982	-1.6085	-2.42685	6.32e-06	0.00040861
ENSG00000224810	-1.60699	-1.73795	2.85e-06	0.000219561
ENSG00000140807	-1.605	5.30642	1.24e-05	0.000683403
ENSG00000139209	-1.59723	0.691323	1.82e-05	0.000919214
ENSG00000140279	-1.5972	2.04395	1.22e-06	0.000114209
ENSG00000116983	-1.59705	-1.35543	2.03e-06	0.000167799
ENSG00000255085	-1.59619	-0.716149	1.65e-05	0.000851726
ENSG00000169894	-1.59522	1.43199	1.49e-05	0.000788753
ENSG00000130224	-1.59196	1.60471	2.48e-07	3.06e-05
ENSG00000183625	-1.59076	-1.00517	2.32e-06	0.000188385
ENSG00000230836	-1.58854	-2.97807	1.9e-05	0.00094403
ENSG00000187185	-1.58381	-1.70306	4.39e-06	0.000308507
ENSG00000118308	-1.58111	2.80871	1.81e-06	0.000154056
ENSG00000130037	-1.58081	-0.100372	1.47e-07	2.05e-05
ENSG00000176659	-1.57903	-1.65462	2.8e-06	0.000217199
ENSG00000181378	-1.57723	3.55079	8.7e-06	0.000525277
ENSG00000081148	-1.57707	0.890535	2.58e-07	3.17e-05
ENSG00000233760	-1.57516	0.295891	4.96e-06	0.000335815
ENSG00000177182	-1.56726	-1.68891	2.37e-07	2.95e-05
ENSG00000181333	-1.559	0.238701	7.56e-08	1.24e-05
ENSG00000256898	-1.55662	-2.03098	6.97e-06	0.000440754
ENSG00000116039	-1.55429	4.93151	3.37e-07	3.99e-05
ENSG00000136267	-1.54935	-1.44636	1.76e-05	0.000894508
ENSG00000175164	-1.54602	3.23606	3.58e-06	0.000263113
ENSG00000140538	-1.54223	1.08527	3.19e-08	6.35e-06
ENSG00000163958	-1.53786	-0.215099	1.41e-05	0.000757326
ENSG00000185652	-1.53641	0.449982	9.05e-07	8.94e-05
ENSG00000225465	-1.52996	-0.511987	1.76e-05	0.000894508
ENSG00000188508	-1.52156	-0.35163	8.39e-06	0.000512015
ENSG00000129596	-1.51695	1.09737	1.95e-05	0.000964852
ENSG00000117707	-1.51447	2.82471	1.44e-05	0.000767908
ENSG00000162383	-1.51135	-0.537878	3.91e-06	0.000282932
ENSG00000267710	-1.50741	-0.366288	1.4e-05	0.000756365
ENSG00000185518	-1.50653	-0.952581	5.34e-06	0.000356921
ENSG00000263745	-1.49292	-2.53015	1.42e-05	0.000762482
ENSG00000127252	-1.48593	1.34249	3.46e-07	4.05e-05
ENSG00000137709	-1.48239	1.74477	6.69e-07	7e-05
ENSG00000166922	-1.48178	2.38316	4.51e-08	8.27e-06
ENSG00000111863	-1.47197	0.755379	2.46e-06	0.000198396
ENSG00000163141	-1.47054	2.39978	8.57e-07	8.58e-05
ENSG00000165966	-1.46924	-1.76413	1.03e-05	0.000591898
ENSG00000276966	-1.4557	1.17762	1.64e-06	0.000142577
ENSG00000214548	-1.45462	3.77572	8.6e-07	8.59e-05
ENSG00000233384	-1.45307	-2.28189	1.62e-05	0.000840676
ENSG00000163661	-1.44965	1.33899	1.52e-05	0.000796241
ENSG00000166592	-1.44858	4.53472	1.15e-05	0.000640952
ENSG00000259040	-1.44763	-1.3159	6.62e-06	0.000423437
ENSG00000165072	-1.43721	1.06977	2.5e-06	0.000201269
ENSG00000118729	-1.43435	0.0105672	8.98e-07	8.92e-05
ENSG00000226194	-1.42935	-1.77001	6.01e-06	0.000391709
ENSG00000204572	-1.42878	-0.526223	2.21e-08	4.76e-06
ENSG00000274286	-1.42592	0.682333	1.54e-06	0.000135919
ENSG00000180871	-1.42081	0.0895628	6.38e-06	0.000410729
ENSG00000175697	-1.42044	1.11739	4.65e-09	1.36e-06
ENSG00000123119	-1.40532	0.340758	7.82e-07	7.98e-05
ENSG00000214776	-1.40278	1.21322	5.07e-07	5.56e-05
ENSG00000064205	-1.40277	1.37919	1.62e-05	0.000840676
ENSG00000278925	-1.39996	-2.7227	3.57e-06	0.000263113
ENSG00000148734	-1.39975	1.63164	4.37e-07	4.91e-05
ENSG00000253284	-1.39459	0.259131	1.01e-05	0.0005845
ENSG00000180739	-1.39217	0.68198	1.36e-06	0.000124171
ENSG00000064195	-1.38399	2.57958	6.93e-06	0.000438866
ENSG00000179071	-1.3697	0.38627	3.41e-07	4.02e-05
ENSG00000275392	-1.36749	-3.27219	1.67e-05	0.000859994
ENSG00000164440	-1.36164	0.215122	1.07e-07	1.61e-05
ENSG00000235997	-1.35217	0.121378	1.24e-06	0.000115725
ENSG00000124493	-1.34911	1.12212	1.19e-06	0.000112053
ENSG00000023839	-1.34682	0.65491	4.64e-06	0.000321419
ENSG00000131055	-1.3468	1.19281	5.31e-06	0.000355159
ENSG00000112041	-1.34643	-1.06007	2.25e-07	2.83e-05
ENSG00000267296	-1.34625	0.879504	2.37e-07	2.95e-05
ENSG00000132932	-1.34529	0.436678	1.99e-06	0.000165642
ENSG00000166257	-1.34375	0.374616	9.2e-06	0.000549789
ENSG00000127241	-1.34109	2.26391	6.84e-06	0.000434106
ENSG00000203814	-1.33737	1.59971	3.46e-07	4.05e-05
ENSG00000132639	-1.33662	1.11624	1.63e-05	0.000845728
ENSG00000143195	-1.33616	1.126	1.12e-05	0.000628691
ENSG00000228784	-1.33565	-0.224615	1.38e-07	1.98e-05
ENSG00000147889	-1.3333	5.92709	3.85e-06	0.000278999
ENSG00000162552	-1.32966	2.71191	1.29e-07	1.89e-05
ENSG00000158258	-1.32856	3.92888	2.84e-06	0.000219482
ENSG00000180767	-1.32775	0.168302	4.1e-06	0.000293114
ENSG00000177112	-1.32693	-1.05193	1.96e-05	0.000967072
ENSG00000214376	-1.3256	-0.991924	3.69e-07	4.26e-05
ENSG00000177098	-1.32423	1.10282	6.41e-08	1.09e-05
ENSG00000128655	-1.31913	1.6707	1.94e-06	0.000162205
ENSG00000145708	-1.31321	-1.72183	1.31e-05	0.000710252
ENSG00000067840	-1.30851	1.8786	4.73e-06	0.00032683
ENSG00000204128	-1.3081	1.58186	5.92e-06	0.000386268
ENSG00000196218	-1.30767	3.28099	8.49e-06	0.000517078
ENSG00000205847	-1.30681	0.431714	2.11e-06	0.000173884
