# Supplementary material for: In silico analysis reveals a shared immune signature in CASP8-mutated carcinomas with varying correlations to prognosis
Source: PeerJ. 2019 Feb 11;7:e6402. doi: 10.7717/peerj.6402 (PMC6375258; doi:10.7717/peerj.6402)
Supplement: Table S4 — The tables list the gene sets and the top 10 or 12 genes in the GSEA Hallmark categories that were significantly enriched in CASP8-MT or CASP8-WT HNSCs. [file peerj-07-6402-s006.xlsx]

## Sheet: SIGNIFICANT GENE SETS
Supplemental Table S4. Top differentially expressed genes from GSEA. The tables list the gene sets and the top 10 or 12 genes in the GSEA Hallmark categories that were significantly enriched in CASP8-MT or CASP8-WT HNSCs.
GENE SETS	NAME	Enrichment Score	Normlised Enrichment Score	Nominal p-val	FDR q-val	FWER p-val
Upregulated Hallmark Gene sets	HALLMARK_ALLOGRAFT_REJECTION	0.42439	6.96828	<0.01	0	0
(Significance cut-off FDR<25%)	HALLMARK_COMPLEMENT	0.2381	3.94696	<0.01	0	0
	HALLMARK_INFLAMMATORY_RESPONSE	0.288414	4.67684	<0.01	0	0
	HALLMARK_INTERFERON_GAMMA_RESPONSE	0.51341	8.2737	<0.01	0	0
	HALLMARK_INTERFERON_ALPHA_RESPONSE	0.679869	7.82753	<0.01	0	0
Downregulated Hallmark Gene sets	HALLMARK_MYOGENESIS	-0.321297	-5.23151	<0.01	0	0
(Significance cut-off FDR<25%)	HALLMARK_KRAS_SIGNALING_DN	-0.294905	-4.72766	<0.01	0	0
	HALLMARK_EPITHELIAL_MESENCHYMAL_TRANSITION	-0.278468	-4.4852	<0.01	0	0
Gene set with genes that were upregulated in CASP8-KO	CASP8-KOSET	0.472307	4.97265	<0.01	0	0

## Sheet: ALLOGRAFT REJECTION
NAME	PROBE	RANK IN GENE LIST	RANK METRIC SCORE	RUNNING ES	CORE ENRICHMENT
row_0	IFNG	59	1.8362	0.00335467	Yes
row_1	WARS	87	1.62907	0.00760172	Yes
row_2	CXCL9	98	1.55786	0.0123228	Yes
row_3	GZMB	100	1.54872	0.017295	Yes
row_4	FASLG	108	1.53245	0.0220998	Yes
row_5	GZMA	133	1.44038	0.0264305	Yes
row_6	CD8A	139	1.42016	0.031291	Yes
row_7	IL12RB1	167	1.32009	0.0355381	Yes
row_8	CD8B	181	1.28954	0.0401755	Yes
row_9	PRF1	234	1.17658	0.0437254	Yes
row_10	CCND2	264	1.13459	0.0479167	Yes
row_11	CD3D	276	1.11759	0.0526099	Yes

## Sheet: COMPLEMENT
NAME	PROBE	RANK IN GENE LIST	RANK METRIC SCORE	RUNNING ES	CORE ENRICHMENT
row_0	GZMB	100	1.54872	0.00233989	Yes
row_1	GZMA	133	1.44038	0.00657584	Yes
row_2	GZMK	254	1.14597	0.00835807	Yes
row_3	C1QA	272	1.12524	0.0130123	Yes
row_4	CASP5	300	1.09053	0.0173876	Yes
row_5	CASP1	421	0.981811	0.0191699	Yes
row_6	PSMB9	511	0.922015	0.0218165	Yes
row_7	C1QC	528	0.912924	0.0264985	Yes
row_8	LAP3	558	0.89514	0.0308181	Yes
row_9	IRF1	590	0.881343	0.035082	Yes
row_10	IRF7	603	0.874113	0.0398756	Yes
row_11	FCER1G	656	0.84289	0.0435539	Yes

## Sheet: INFLAMMATORY RESPONSE
NAME	PROBE	RANK IN GENE LIST	RANK METRIC SCORE	RUNNING ES	CORE ENRICHMENT
row_0	CXCL11	20	2.30335	0.00451845	Yes
row_1	CXCL10	41	1.99182	0.0090369	Yes
row_2	CXCL9	98	1.55786	0.0125515	Yes
row_3	CSF3	174	1.30892	0.0155363	Yes
row_4	IL18RAP	383	1.01333	0.0148124	Yes
row_5	CXCR6	401	1.00102	0.0194145	Yes
row_6	IFITM1	472	0.949288	0.0225387	Yes
row_7	EREG	485	0.939457	0.0272803	Yes
row_8	TLR3	510	0.923359	0.0316872	Yes
row_9	IL12B	540	0.907247	0.0359547	Yes
row_10	IRF1	590	0.881343	0.0396645	Yes
row_11	IRF7	603	0.874113	0.044406	Yes

## Sheet: IFN-ALPHA
NAME	PROBE	RANK IN GENE LIST	RANK METRIC SCORE	RUNNING ES	CORE ENRICHMENT
row_0	CXCL11	20	2.30335	0.0100822	Yes
row_1	CXCL10	41	1.99182	0.0201644	Yes
row_2	BATF2	65	1.77436	0.0301632	Yes
row_3	WARS	87	1.62907	0.0402176	Yes
row_4	CASP1	421	0.981811	0.0415969	Yes
row_5	GBP4	423	0.981354	0.0522074	Yes
row_6	UBA7	427	0.977197	0.0627623	Yes
row_7	TRIM21	458	0.958089	0.0725664	Yes
row_8	CD74	465	0.953156	0.0830379	Yes
row_9	IFITM1	472	0.949288	0.0935093	Yes
row_10	PSMB9	511	0.922015	0.103091	Yes
row_11	EPSTI1	552	0.900774	0.112617	Yes

## Sheet: IFN-GAMMA
NAME	PROBE	RANK IN GENE LIST	RANK METRIC SCORE	RUNNING ES	CORE ENRICHMENT
row_0	CXCL11	20	2.30335	0.00451845	Yes
row_1	CXCL10	41	1.99182	0.0090369	Yes
row_2	IDO1	64	1.78636	0.0134996	Yes
row_3	BATF2	65	1.77436	0.0185757	Yes
row_4	WARS	87	1.62907	0.0230663	Yes
row_5	CXCL9	98	1.55786	0.0278636	Yes
row_6	GZMA	133	1.44038	0.0319916	Yes
row_7	FCGR1A	235	1.17532	0.0342514	Yes
row_8	CD274	262	1.13531	0.0386026	Yes
row_9	SECTM1	370	1.02298	0.0406951	Yes
row_10	ZBP1	417	0.985413	0.0444885	Yes
row_11	CASP1	421	0.981811	0.049481	Yes

## Sheet: EMT
NAME	PROBE	RANK IN GENE LIST	RANK METRIC SCORE	RUNNING ES	CORE ENRICHMENT
row_196	SCG2	35276	-1.83122	0.0218058	Yes
row_195	TFPI2	34948	-1.59686	0.0258479	Yes
row_194	SPOCK1	34906	-1.565	0.0219151	Yes
row_193	SGCG	34820	-1.52262	0.0192091	Yes
row_192	PCOLCE2	34763	-1.49443	0.0156945	Yes
row_191	ELN	34724	-1.47033	0.011678	Yes
row_190	COMP	34103	-1.23877	0.0238903	Yes
row_189	SGCD	34057	-1.22524	0.020069	Yes
row_188	APLP1	33498	-1.06539	0.0305525	Yes
row_187	MATN2	33454	-1.05704	0.0266754	Yes

## Sheet: KRAS SIGNALING
NAME	PROBE	RANK IN GENE LIST	RANK METRIC SCORE	RUNNING ES	CORE ENRICHMENT
row_190	GP2	36037	-4.98645	0.000585461	Yes
row_189	AMBN	35932	-3.18809	-0.00175062	Yes
row_188	IRS4	35825	-2.68954	-0.00403094	Yes
row_187	NGB	35688	-2.32029	-0.00547486	Yes
row_186	TLX1	35676	-2.29114	-0.0104038	Yes
row_185	CAPN9	35663	-2.27392	-0.0153048	Yes
row_184	ATP4A	35641	-2.23555	-0.0199549	Yes
row_183	SLC6A3	35486	-2.0314	-0.020897	Yes
row_182	CKM	35399	-1.95109	-0.023735	Yes
row_181	HNF1A	35356	-1.90565	-0.0277996	Yes

## Sheet: MYOGENESIS
NAME	PROBE	RANK IN GENE LIST	RANK METRIC SCORE	RUNNING ES	CORE ENRICHMENT
row_198	ATP2A1	35906	-3.0119	0.00423869	Yes
row_197	PYGM	35879	-2.88554	-6.13959e-05	Yes
row_196	MYH2	35843	-2.73984	-0.0041105	Yes
row_195	MYH11	35662	-2.27097	-0.00411611	Yes
row_194	ACTA1	35649	-2.25052	-0.0088066	Yes
row_193	TNNC2	35638	-2.23251	-0.0135529	Yes
row_192	MYL7	35608	-2.18647	-0.0177693	Yes
row_191	CASQ1	35520	-2.07543	-0.0203683	Yes
row_190	TCAP	35480	-2.02908	-0.0243059	Yes
row_189	MYOZ1	35432	-1.98073	-0.0280203	Yes
