# Supplementary material for: In silico analysis reveals a shared immune signature in CASP8-mutated carcinomas with varying correlations to prognosis
Source: PeerJ. 2019 Feb 11;7:e6402. doi: 10.7717/peerj.6402 (PMC6375258; doi:10.7717/peerj.6402)
Supplement: Table S5 — The table shows the list of mouse genes up regulated in Caspase-8 epidermal knockout mouse skin, and their human orthologs, which was used for GSEA (CASP8-KOSET). Homology information was obtained from http://www.informatics.jax.org/. [file peerj-07-6402-s007.xlsx]

## Sheet: Genes up in Caspase-8 KO skin
Supplemental Table S5. List of mouse genes and their human orthologs used for GSEA. The table shows the list of mouse genes up regulated in Caspase-8 epidermal knockout mouse skin, and their human orthologs, which was used for GSEA (CASP8-KOSET). Homology information was obtained from http://www.informatics.jax.org/
S.No.	Functional Category (as per Kovalenko et al.)	Mouse gene name (as per Kovalenko et al.)	Human ortholog (as per JAX)
1	Epidermal differentiation	Sprr2f	_
2	Epidermal differentiation	Sprr2d	_
3	Epidermal differentiation	Krt1-16	KRT16
4	Epidermal differentiation	Krt2-6b	KRT6A
5	Epidermal differentiation	Sppr1b	SPRR1B
6	Epidermal differentiation	Sprr2g	_
7	Epidermal differentiation	Sprr2a	_
8	Epidermal differentiation	Sprr2j	_
9	Epidermal differentiation	Sprr2e	_
10	Epidermal differentiation	Sprr2h	_
11	Epidermal differentiation	Krt1-14	KRT14
12	Epidermal differentiation	Rptn	RPTN
13	Inflammation & Defence	S100a9	S100A9
14	Inflammation & Defence	S100a8	S100A8
15	Inflammation & Defence	Spp1	SPP1
16	Inflammation & Defence	Ly6a	_
17	Inflammation & Defence	Cd14	CD14
18	Inflammation & Defence	Ptgs2	PTGS2
19	Inflammation & Defence	Ly6c	_
20	Inflammation & Defence	Saa2	SAA1
21	Inflammation & Defence	Fcgr2b	FCGR2B
22	Inflammation & Defence	Defb4	_
23	Inflammation & Defence	Mrc1	MRC1
24	Inflammation & Defence	Saa3	SAA3P
25	Chemokines & Receptors	Ccl3	CCL3
26	Chemokines & Receptors	Cxcl2	CXCL3
27	Chemokines & Receptors	Ccl24	CCL24
28	Chemokines & Receptors	Cxcl10	CXCL10
29	Chemokines & Receptors	Ccl9	_
30	Chemokines & Receptors	Dfy	ACKR1
31	Chemokines & Receptors	Il8rb	CXCR2
32	Chemokines & Receptors	Ccl4	CCL4
33	Cytokines & Receptors	Il33	IL33
34	Cytokines & Receptors	Csf3r	CSF3R
35	Cytokines & Receptors	Il6	IL6
36	Cytokines & Receptors	Osmr	OSMR
37	Cytokines & Receptors	Il19	IL19
38	Cytokines & Receptors	Il20ra	IL20RA
39	Cytokines & Receptors	Tnfrsf18	TNFRSF18
40	Proteases & Inhibitors	Mmp13	MMP13
41	Proteases & Inhibitors	Mmp3	MMP3
42	Proteases & Inhibitors	Serpinb1a	SERPINB1
43	Proteases & Inhibitors	Serpinb1b	SERPINB1
44	Proteases & Inhibitors	Capn2	CAPN2
45	Proteases & Inhibitors	Serpinb6b	SERPINB6
46	Proteases & Inhibitors	Prss12	PRSS12
47	Proteases & Inhibitors	Serpine1	SERPINE1
48	Proteases & Inhibitors	Adam8	ADAM8
49	Interferon response	Irg1	ACOD1
50	Interferon response	Ifitm3	IFITM3
51	Interferon response	Isg15	ISG15
52	Interferon response	Ifit1	IFIT1
53	Interferon response	Ifitm7	_
54	Interferon response	Ifitm1	IFITM1
55	Interferon response	Oasl2	_
56	Interferon response	Ifit3	IFIT3
57	Interferon response	Mx2	MX1
58	Interferon response	Ifi202b	_
59	Interferon response	Igtp	_
60	Interferon response	Oas2	OAS2
61	Interferon response	Ifrg28	RTP4
62	Interferon response	Ifitm2	IFITM2
63	Interferon response	Ifi204	IFI16
64	Interferon response	Gbp4	GBP6
65	Interferon response	Rnase1	RNASE1
66	Interferon response	Ifi1	_
67	Miscellaneous	Clec7a	CLEC7A
68	Miscellaneous	Cyp7b1	CYP7B1
69	Miscellaneous	Gsta4	_
70	Miscellaneous	Akr1b8	AKR1B10
71	Miscellaneous	Clec4d	CLEC4D
72	Miscellaneous	Socs3	SOCS3
73	Miscellaneous	Ddr2	DDR2
74	Miscellaneous	Lcn2	LCN2
75	Miscellaneous	Has3	HAS3
76	Miscellaneous	Tslp	TSLP
77	Miscellaneous	Trmt1	TRMT1
78	Miscellaneous	Uox	UOX
79	Miscellaneous	Stom	STOM
80	Miscellaneous	Epgn	EPGN
81	Miscellaneous	Fpr-rs1	FPR3
82	Miscellaneous	Wfdc12	WFDC12
83	Miscellaneous	Hbegf	HBEGF
84	Miscellaneous	Bcl3	BCL3
85	Miscellaneous	Slfn2	_
86	Miscellaneous	Thbd	THBD
87	Miscellaneous	Chi3l1	CHI3L1
88	Miscellaneous	Oact1	MBOAT1
89	Miscellaneous	Phf11	PHF11
90	Miscellaneous	Thbs2	THBS2
91	Miscellaneous	Apo12	APOL2
92	Miscellaneous	Olr1	OLR1
93	Miscellaneous	Itga6	ITGA6
94	Miscellaneous	Chi3l3	_
95	Miscellaneous	Zbp1	ZBP1
96	Miscellaneous	dusp6	DUSP6
97	Miscellaneous	Ralgps1	RALGPS1
98	Miscellaneous	Igf2bp1	IGF2BP1
99	Miscellaneous	Hemt1	GML
Homolog information was obtained from http://www.informatics.jax.org/
_ indicates that the human ortholog information was not available
