# Supplementary material for: In silico analysis reveals a shared immune signature in CASP8-mutated carcinomas with varying correlations to prognosis
Source: PeerJ. 2019 Feb 11;7:e6402. doi: 10.7717/peerj.6402 (PMC6375258; doi:10.7717/peerj.6402)
Supplement: Table S6 — The table shows the results of survival analysis performed using the Cox test to investigate the influence of expression levels of top genes from gene sets that were enriched in either CASP8-WT or CASP8-MT as well as to investigate the effect of immune cell infiltration. The covariates with p-value < 0.05 and with significant Cox model (p < 0.05 for likelihood test, Wald test, and logrank test) are highlighted in red. The covariates with p-values < 0.05 but where Cox model was not significant are highlighted in blue. The cells with results of genes that regulate necroptosis are colored blue while the cells with results of genes related to immune cell infiltration are colored green. *ATP4A is not considered to have a significant effect since 95% confidence interval for hazard ratio includes 1. [file peerj-07-6402-s008.xlsx]

## Sheet: Cox analysis- Results
Supplemental Table S6. Results of Cox proportional-hazards regression analysis. The table shows the results of survival analysis performed using the Cox test to investigate the influence of expression levels of top genes from gene sets that were enriched in either CASP8-WT or CASP8-MT as well as to investigate the effect of immune cell infiltration. The covariates with p-value<0.05 and with signi…
	Covariate	typeWT		Covariate		Cox Test P-Value
		Hazard Ratio	P-Value	Hazard Ratio	P-Value	Likelihood ratio test	Wald test	logrank test
Covariates with significant p-value and significant Cox model (p<0.05 for likelihood test, Wald test and logrank test)	CD3D	0.624	0.0297	1	0.0143	0.008972	0.01133	0.01104
	GZMB	0.5863	0.0165	1	0.0216	0.01293	0.05659	0.01408
	CXCR6	0.6139	0.0274	1	0.0234	0.01834	0.01978	0.02009
	PRF1	0.6321	0.0381	1	0.0642	0.04901	0.04798	0.04776
	B cells	0.7651	0.2237	0.1472	0.0292	0.02166	0.04433	0.04213
Covariates with significant p-values and p>0.05 for Cox model	FADD	0.6361	0.03793	1	0.00274	0.005863	0.116	0.003554
	PCOLCE2	0.6816	0.0743	1	0.0409	0.05809	0.03887	0.03883
	MYH11	0.6698	0.06171	1	0.00084	0.006629	0.1746	0.001058
Covariates with no significant effect on survival based on Cox model	RIPK3	0.6974	0.0909	1	0.1389
	RIPK1	0.6896	0.0836	1	0.1939
	MLKL	0.7193	0.153	1	0.965
	CD4 T cell	0.7959	0.302	0.2708	0.101
	CD8 T cells	0.7293	0.162	0.5592	0.332
	Dendritic cell	0.7476	0.19	0.7253	0.335
	Neutrophil	0.7467	0.19	0.5118	0.446
	Macrophage	0.7665	0.227	1.2086	0.803
	ATP4A*	0.6909	0.0835	1	0.01
	SGCG	0.6948	0.0885	1	0.0711
	TFPI2	0.704	0.0997	1	0.0903
	IL12B	0.6757	0.0682	0.9999	0.0946
	ZBP1	0.6632	0.0591	1	0.1005
	GZMK	0.6721	0.0647	1	0.1141
	IL12RB1	0.6314	0.041	1	0.118
	BATF2	0.6296	0.0426	1	0.1545
	AMBN	0.7125	0.111	1	0.16
	CKM	0.7045	0.101	1	0.162
	CCND2	0.6419	0.0496	1	0.1672
	MYH2	0.703	0.0987	1	0.1717
	IFNg	0.635	0.046	1	0.184
	IFITM1	0.6677	0.0645	1	0.1986
	CD8A	0.6535	0.0563	1	0.2108
	MYOZ1	0.7038	0.0998	1	0.2163
	TRIM21	0.6445	0.0551	1	0.2241
	IL18RAP	0.6693	0.0662	1	0.2246
	GZMA	0.66	0.0601	1	0.2316
	GBP4	0.6726	0.0697	1	0.2385
	FASLG	0.6519	0.0582	1	0.2529
	IRS4	0.7367	0.152	1	0.264
	MATN2	0.6789	0.0765	1	0.2641
	CXCL9	0.6715	0.0713	1	0.3139
	CXCXL9	0.6715	0.0713	1	0.3139
	NGB	0.7329	0.146	1	0.32
	ELN	0.7428	0.168	1	0.352
	ATP2A1	0.707	0.104	1	0.354
	GP2	0.726	0.133	1	0.358
	IRF7	0.6808	0.0803	1	0.3701
	UBA7	0.665	0.0736	1	0.3791
	SCG2	0.7058	0.103	1	0.428
	SECTM1	0.6798	0.0851	1	0.4714
	MYL7	0.7138	0.113	1	0.498
	CD74	0.6905	0.0927	1	0.5275
	HNF1A	0.7234	0.129	1	0.534
	PYGM	0.7112	0.11	1	0.535
	IDO1	0.6907	0.0929	1	0.5374
	CSF3	0.706	0.103	1	0.554
	CXCL10	0.6877	0.0942	1	0.5758
	CASQ1	0.7109	0.11	1	0.586
	IRF1	0.6925	0.0971	1	0.5918
	ACTA1	0.7112	0.11	1	0.609
	CASP1	0.6848	0.101	1	0.613
	SGCD	0.7045	0.105	1	0.629
	TNNC2	0.7105	0.109	1	0.629
	TCAP	0.7113	0.111	1	0.671
	COMP	0.7246	0.133	1	0.689
	TLX1	0.7085	0.109	1	0.695
	EPSTI1	0.7027	0.109	1	0.736
	WARS	0.6971	0.114	1	0.743
	APLP1	0.711	0.112	1	0.773
	LAP3	0.7033	0.114	1	0.777
	TLR3	0.7281	0.154	1	0.807
	CASP5	0.7061	0.115	1	0.808
	PSMB9	0.7076	0.119	1	0.845
	CD274	0.7096	0.117	1	0.852
	EREG	0.7098	0.118	1	0.861
	CXCL11	0.7069	0.126	1	0.865
	FCGR1A	0.7103	0.121	1	0.882
	C1QC	0.7216	0.135	1	0.886
	FCER1G	0.7116	0.121	1	0.899
	CD8B	0.7122	0.121	1	0.908
	CAPN9	0.7178	0.121	1	0.933
	SLC6A3	0.7154	0.118	1	0.948
	C1QA	0.7187	0.132	1	0.956
	CASP8	0.7185	0.132	1	0.958
	MLKL	0.7193	0.153	1	0.965
	SPOCK1	0.7153	0.122	1	0.966
